# Supplementary material for: Chordin-like 1, a Novel Adipokine, Markedly Promotes Adipogenesis and Lipid Accumulation
Source: Cells. 2023 Feb 15;12(4):624. doi: 10.3390/cells12040624 (PMC9953935; doi:10.3390/cells12040624)
Supplement: Supplementary file 1 [file cells-12-00624-s001.zip › Table_S1.xlsx]

## Sheet: Sheet1
	Table S1. Primer sequences for real-time PCR and cloning
	Primer name	Abbreviation	Primer sequence (5’-3’)
	< Mouse real-time PCR >
	mChrdl1/F	mF	GTAGAAGATGGATGGCATGAAATACATC
	mChrdl1/R	mR	ACTCGGCTGCAAAGCACATT
	mCyc/F	-	GGTGGAGAGCACCAAGACAGA
	mCyc/R	-	GCCGGAGTCGACAATGATG
	< Mouse cloning >
	mChrdl1/F	mF	GTAGAAGATGGATGGCATGAAATACATC
	mChrdl1-S/R-HA	mSR-HA	CTCAAGCGTAGTCTGGGACGTCGTATGGGTAACCAAAGGCAGGGCCTCCA
