# Supplementary material for: Chordin-like 1, a Novel Adipokine, Markedly Promotes Adipogenesis and Lipid Accumulation
Source: Cells. 2023 Feb 15;12(4):624. doi: 10.3390/cells12040624 (PMC9953935; doi:10.3390/cells12040624)
Supplement: Supplementary file 1 [file cells-12-00624-s001.zip › Table_S2.xlsx]

## Sheet: Sheet1
Table S2. Microarray-based mouse transcriptome dataset (that was sorted and subsetted out of 45,101 gene expression profiles for FC more than 4)
				spleen	spleen	spleen	muscle	muscle	muscle	muscle	liver	liver	liver	brain	brain	brain	lung	lung	lung	kidney	kidney	kidney	adipose tissue	adipose tissue	adipose tissue	testis	testis	testis	heart	heart	heart	small intestine	small intestine	small intestine
rank	ID_REF	IDENTIFIER	FC (adipose tissue)	GSM252067	GSM252068	GSM252069	GSM252070	GSM252071	GSM252072	GSM252073	GSM252074	GSM252075	GSM252076	GSM252077	GSM252078	GSM252079	GSM252080	GSM252081	GSM252082	GSM252083	GSM252084	GSM252085	GSM252093	GSM252094	GSM252095	GSM252110	GSM252111	GSM252112	GSM252113	GSM252114	GSM252115	GSM252116	GSM252117	GSM252118
1	1449182_at	Retn	63.4426	119.89	147.57	132.34	374.51	210.29	256.03	174.51	136.83	132.29	140.31	112.51	139.11	106.34	223.86	250.34	246.06	154.29	154.94	194.51	11793.1	11188.1	11573.2	181.14	189.34	211.14	188.37	222.17	158.2	166.77	176.86	182.94
2	1422651_at	Adipoq	58.8828	84.29	110.09	70.66	1329.11	724.77	775.06	492.86	67.8	67.26	66.91	61	65.94	65.11	335.86	316	412.89	119.49	160.14	252.86	14314.6	15430.4	15629	299.66	272	347.71	122.66	106	141.46	99.63	145.94	78.94
3	1436453_at	BB144871	58.8119	60.31	60.29	55.09	176.74	107.51	144.34	88.2	52.94	61.14	56.57	54.91	60.66	52.06	98.66	65.37	98.66	62.51	74.06	88.46	4375.94	4455.26	4428.31	74.46	74.94	77.77	63.49	57.63	60.09	55.43	60.46	61.51
4	1452260_at	Cidec	41.8772	64.89	72.8	73.34	156.11	121.51	110.77	103.66	88.77	99.37	75.6	76.09	76.11	65.11	126	129.63	138.91	71.14	84.94	92.86	5268.86	5962.77	4293.66	86.77	89.43	85.74	84.23	88.8	72.97	439.94	436.09	248.6
5	1455918_at	Adrb3	39.3397	78.63	77.14	66.26	117.43	100.94	116.71	99.46	88.77	216.89	131.69	90.14	72.4	83.97	128.8	116.34	136.54	101.63	90.17	89.11	4621.06	4656.4	3714.46	84.37	80.37	89.31	174.06	186.17	176.94	97.89	91.2	99
6	1417867_at	Cfd	37.5307	198.46	224.74	96.94	2372.31	1399.34	1727.46	903.17	105.63	108	110.06	88.2	84.83	83.97	1226.51	1414.63	1671.97	236.03	369.4	789.14	21119.3	18774.7	19352.8	126.8	120.63	121.86	196.6	185.2	236.31	183.43	217.49	134.69
7	1417788_at	Sncg	36.685	87.69	96.49	87.26	144.94	130.17	152.17	120.09	108.77	112.43	118.86	89.06	77.43	106.34	128.34	123	122.51	122.2	127.51	119.4	4178.74	4031.66	4228.97	108	94.51	103.83	116.4	120.03	104.46	112.11	130.26	100.54
8	1449396_at	Aoc3	34.7655	85.49	84.34	87.26	170.77	157.54	145.49	164.31	87.26	82.06	77.63	75.03	81.09	83	102.4	93.4	98.03	104	91.94	112.8	4852.57	3547.43	3736.86	133.34	136.74	123.63	152.63	156.29	182.06	144.06	128.2	117.54
9	1418595_at	Plin4	26.2404	77.51	93.37	77.51	842.43	1125.54	749.17	844.97	114.74	121.23	131.69	103.8	126.29	113.86	108.14	151.43	131.51	96.26	104.66	123.71	7064.51	8521.89	6685	121.31	107.23	111.46	600.03	634.09	720.66	123.89	131.23	133.91
10	1416629_at	Slc1a5	24.8695	352.43	221.49	274.49	210.11	178.06	169.63	164.31	123.6	123.4	114.63	117.29	107.4	97.8	348.29	325	404.63	174.51	192.06	190.23	4426.94	5823.51	4273.31	156.11	157.09	126.14	176.71	156.29	185.94	194.69	197.86	210.46
11	1423506_a_at	Nnat	23.6905	69.51	71.34	74.71	213.57	123.74	107.74	112.91	77.66	92.8	71.31	842.63	445.14	2358.46	121.34	156.34	135.86	78.74	77.74	90.69	5272.14	6683.83	3741.17	88.06	94.51	87.63	83.57	77.4	84.37	115.54	115.89	115
12	1424155_at	Fabp4	23.6087	68.31	69.86	85.91	181.86	198.34	208.34	205.71	80.89	84.23	81.91	72.97	68.6	63.91	78.74	77.86	101.66	91.6	115.46	147	2102.49	3625.94	3046.17	78.34	77.57	90.2	236.31	297.03	357.29	76.23	84.63	88.14
13	1424186_at	Ccdc80	21.9656	260.06	347.91	263.97	533.37	397.37	310.34	393	204.23	197.6	170.77	182.51	210.8	158.74	363.26	363.34	358.8	147.4	150.2	141.8	6408.69	6179.89	6753.14	141.06	129.94	107.23	786.6	745.54	671.2	156.2	163.69	161.51
14	1449015_at	Retnla	21.5846	147.74	182.71	140.97	951.03	550.11	850.43	347.57	105.63	105.71	101.46	71.89	93.03	76.51	775.6	998.31	723.97	110.6	93.6	107.66	5877.94	6137.77	6628.91	95.29	108.63	117.6	235.63	278.34	334.97	108.77	125.09	123.2
15	1422582_at	Lep	20.627	69.51	87.46	74.71	133.63	95.4	104.66	87.11	80.89	77.89	79.86	77.14	69.74	71.03	71.34	78.8	75.14	73.26	76.86	71.49	1648.17	1526.2	1983.09	98.8	95.77	84.86	95.4	83	84.37	81.66	74.94	78.94
16	1425809_at	Fabp4	18.7514	83.17	83	83.06	170.77	200.46	190.43	193.74	114.74	110.11	131.69	76.09	81.09	84.97	88.46	100.69	91.66	102.23	111.37	127.4	2151.54	3128.37	1916.26	102.31	103.51	90.2	207.03	250.57	275.54	107	99.8	120.74
17	1452412_at	Hoxc8	17.1531	60.31	61.49	63.46	113.03	123.74	117.66	131.43	66.17	65.11	56.57	62.09	61.97	59.03	56.37	64.54	58.26	111.89	129.2	111.11	1046.11	1509.6	1537.63	92.83	98.29	76.83	65.74	65.77	63.49	65.2	60.46	65.23
18	1430584_s_at	Car3	16.9948	78.63	71.34	76.09	517.2	517.09	643.51	732.14	192.77	788.4	2494.89	71.89	64.66	67.54	95.29	81.37	126.74	82.11	90.91	117.03	3260.74	6103.23	4624.09	80.69	70.91	88.43	81.86	93.03	87.14	92.83	85.63	91.97
19	1421564_at	Serpina3c	16.4077	67.23	67.03	66.26	115.74	95.4	92.6	81.89	93.4	73.46	75.6	68.77	64.66	69.69	150.8	109	122.51	69.66	65.77	67.63	1488.34	2083.94	1954.2	448.23	330.74	228.89	99.66	97.31	87.14	76.23	80.17	78.2
20	1426278_at	Ifi27l2a	16.2283	2464.26	4951.29	2044.17	585.34	411.23	754.6	369.54	209.77	129.91	131.69	105.63	97.83	112.89	865.34	721.91	643.51	438.71	285.66	396.66	13462.9	11678.2	12550.9	138.86	147	133.94	949	560.71	697.97	1597.26	527.6	1205.37
21	1423405_at	Timp4	15.8557	61.37	71.34	63.46	308.77	379.34	394.14	338.26	72.86	63.17	60.69	355	262.26	392.97	95.29	84.11	83.23	63.89	69.51	67.63	2217.14	2930.03	2974.26	86.77	82.94	76.83	275.14	321.69	432.51	71.71	69.83	75.91
22	1421555_at	Adrb3	15.5367	79.8	84.34	92.86	92.57	77.29	92.6	82.94	87.26	108	110.06	81.2	93.03	87	100	124.54	101	86.2	88.4	98.03	1756.23	1847.17	1036.46	103.43	106.09	116.77	130.83	120.03	113.86	102.03	104.77	122.37
23	1424729_at	Adig	15.4103	86.66	93.37	81.74	180.97	171.86	152.17	143.86	95.06	86.31	90.46	81.2	74.89	79.83	115.74	129.63	111.11	90.89	101.4	107.66	2642.8	2608.34	2573.09	646.69	602.77	668.71	122.66	123.69	123.26	133.46	113.86	128.89
24	1417686_at	Lgals12	14.8333	69.51	64.31	71.91	125.11	94.37	89.37	81.89	62.8	63.17	62.94	63.23	63.29	68.71	88.89	74.17	99.74	68.29	71.37	75.54	749.09	1603.97	1200.77	64.31	68.2	78.71	77.77	62.09	73.83	115.54	109.83	127.23
25	1437416_at	Ankef1	14.4478	54.57	54.89	49.69	55.91	58.11	51.09	57.2	56.2	53.46	56.57	52.4	55.06	54.91	58.4	46.09	52.06	50.51	51.66	55.4	625.89	831.86	895.29	54.91	58.14	53.29	56.83	52.63	54.06	57.4	53.46	55.17
26	1424737_at	Thrsp	14.1409	117.51	101	87.26	597.23	323.43	381.17	259.43	2786.34	5056.66	2273.09	391.77	403.29	423.91	198.83	249.89	290.23	145.51	214.43	276.46	9550.51	8263.34	7657.17	150.49	131.09	136.54	454.09	599.31	375.86	137.8	152.2	96.69
27	1419748_at	Abcd2	13.972	110.17	110.09	111.09	262.11	295.11	373.77	253.69	99.63	86.31	77.63	208.31	264.49	174.63	161.43	115.86	144.34	81.57	75.91	86.94	1858.77	2550.4	1608.6	105.74	102.2	100.43	105.74	103.31	112.97	106.23	91.2	99
28	1429195_at	Apol6	13.6319	122.31	104	113.94	231.17	245.31	235.91	208.57	139.66	151.83	162.06	124.66	97.83	118.54	105.37	110.51	116.49	126.51	120.43	120.09	2140.89	1967.43	1965.46	151.69	162.49	156.17	161.91	159.29	153.29	144.06	155.34	159.09
29	1415965_at	Scd1	13.1365	190.43	189.09	187.2	169	129.2	115.83	80.74	1092.54	1000.37	1171.2	121.91	153.43	157.91	944.77	947.23	1050.2	231.63	253.26	218.4	5026.4	3942.37	4131.6	146.37	142.4	105.57	76.06	84.63	84.37	95.37	91.2	77.34
30	1453588_at	Car3	13.0617	63.74	54.89	56.54	551.14	599.49	594.6	806.14	179.77	896.49	2814.94	54.91	55.06	54.91	65.11	49.43	86.91	61.63	59.03	66.83	2010.46	4798.06	4048.09	65.63	74.94	61	56.83	74.29	61.77	56.14	65.8	69.69
31	1422820_at	Lipe	12.9764	119.89	141.2	111.09	199.94	243.37	212.97	195.69	197.09	171.63	153.34	116.37	132.29	125.97	374.69	234.14	255.74	191.86	187.46	184.4	3842.4	3886.63	2721.71	757.17	660.91	950.91	152.63	172.71	188.06	403.46	449.37	232.4
32	1420715_a_at	Pparg	12.89	182.29	297.66	233.8	147.6	123.74	150.2	119.03	149.86	138.69	216.6	97.83	123.86	84.97	155.86	143.03	145.6	111.89	108.86	102.49	2325.4	1799.66	1923.14	130.03	104.77	102.14	140.66	180.4	194.03	166.77	236.37	290.34
33	1438664_at	Prkar2b	12.5017	272.77	380.74	467.94	177.54	124.89	125.63	83.97	66.17	55.14	58.74	466.74	422.6	537.14	246.51	199.91	244.06	103.51	108	97.31	1772.17	3314.54	1814.89	121.31	153.66	115.83	83.57	77.4	81.71	91.23	101.89	86.6
34	1422973_a_at	Thrsp	12.436	107.83	102.57	126.69	289.11	211.26	229.49	165.37	1771.49	4144.2	1496.86	243.23	229.14	242	151.71	155.43	183.74	133.49	150.2	157.37	5946.34	4786.06	5291.37	165.29	166.66	125.31	265.03	287.06	273.57	156.2	158.37	137.31
35	1438431_at	Abcd2	12.2637	92.34	96.49	95.6	425.29	374.03	502.17	309.8	82.49	92.8	69.11	158.51	202.34	143.8	152.6	96.03	106.94	71.14	62.91	67.63	1035.6	2220.4	1904.83	70.69	81.63	80.51	107	88.8	101.6	64.31	66.71	64.4
36	1424187_at	Ccdc80	11.4546	151.66	134.97	120.94	247.94	173.97	173.4	165.37	117.63	143.09	120.89	113.29	123.86	111.09	139.89	209.94	132.29	121.49	133.03	138.94	1955.09	2181.63	1760.49	135.49	167.71	139.89	349.86	333.06	395.14	148.29	167.71	194.29
37	1460256_at	Car3	11.3396	129.71	141.2	101.2	3950.2	3070.37	4491.71	3528.51	2945.69	3425.09	5868.11	102.83	83.54	89.03	306.4	520.8	354.17	347.77	303.17	468.11	10687.6	14397.5	13093.1	108	103.51	108.89	153.86	176.51	142.46	128.31	154.34	119.91
38	1456475_s_at	Prkar2b	11.1433	185.03	284.29	422.09	108.83	83	103.8	81.89	61.17	57.11	66.91	362.49	339.49	319.6	245.09	165.06	250.63	80.77	91.94	84.63	1171.51	2245.77	1677.03	118.03	133.34	119.26	68.74	83	83.49	92.83	93.09	81.26
39	1454822_x_at	Apcdd1	11.1332	151.66	153.77	154.11	146.63	157.54	130.54	130.43	79.37	73.46	81.91	250.4	210.8	270.83	167.4	134.23	156.71	130.97	163.26	115.6	1481.71	2194.86	1628.03	281.49	310.63	186.43	138.71	124.57	127.09	138.71	157.4	122.37
40	1437433_at	B3galt2	11.0034	57.83	56.17	51.06	67.11	65.91	65.46	62.57	56.2	53.46	56.57	121.91	119.2	158.74	54.4	56.09	52.06	52.23	55.91	60.51	559.34	930.69	729.17	63.06	60.54	54.26	72.69	67.97	75.43	53.49	54.09	57.46
41	1417023_a_at	Fabp4	10.4191	167.23	158.51	133.89	3693	3268.2	3335.06	3523.14	347.74	265.14	164.29	66.51	69.74	68.71	857.46	919.51	936.94	784.11	1265.14	1556.51	14714.5	17144.4	16311.1	86.77	94.51	81.34	5792.83	6651.29	7533.77	506.89	479.6	342.54
42	1435184_at	Npr3	10.2895	67.23	62.94	66.26	103.8	141.74	129.63	128.34	98.03	79.91	79.86	151.14	159.26	202.34	942.91	422.6	1383	141.14	188.91	185.09	1789.86	2118.8	2388.29	79.49	76.26	82.29	147.2	192.06	159.29	80.06	77.46	83.54
43	1443225_at	Acvr1c	10.2615	62.57	60.29	55.09	67.94	64.74	59.23	70.14	59.49	59.11	58.74	140.8	175.91	136.63	57.74	66.26	56.74	53.83	59.89	62.06	532.6	1028.71	675.2	61.91	69.63	69.6	59.91	62.77	74.54	69.57	73.17	65.91
44	1436338_at	BF730541	10.2455	282.66	281.14	256.31	275.4	308.89	256.03	352.23	202.77	156.23	262.46	412.4	368.4	349.2	352.54	269.63	358	307.17	279.83	290.69	2792.86	3070.37	2731.69	229.8	234.71	226.29	280.94	272.49	239.43	253.06	274.89	196.11
45	1449070_x_at	Apcdd1	10.2345	95.89	105.63	92.86	143.09	134.51	140.57	112.91	72.86	63.17	58.74	210.94	223.17	244.51	132.4	102.4	155.91	94.29	118.71	86.94	1099.46	1600.6	1229	209.91	192.37	175.14	99.09	90.54	93.46	113	121.09	99
46	1423084_at	B3galt2	10.2239	52.2	57.46	51.06	80.71	72.66	82.06	76.51	56.2	57.11	56.57	161.31	152.29	194.57	60.34	48.31	52.06	51.26	52.69	51.14	428	1139.74	815.46	63.06	59.31	54.26	130.83	119.2	124.23	53.49	51.94	52.77
47	1422561_at	Adamts5	10.0734	138.71	195.51	164.71	297.91	274.54	282.63	257.54	91.97	71.37	86.2	87.14	95.4	86.03	188.06	149.83	158.46	188.2	206.09	240.69	1713.43	1165.37	2291.23	146.37	149.23	114.94	270.09	286.11	273.57	89.57	94.06	105.29
48	1423828_at	Fasn	9.89973	288.51	287.8	305.11	333.91	201.51	213.94	203.63	910.71	829.54	843.77	483.69	540.6	595.26	946	890.4	1140.31	236.57	262.91	332.31	7178.83	2099.09	4847.66	519.31	497.71	568.11	267.97	247.6	266.17	339.03	378.89	386.14
49	1450974_at	Timp4	9.87283	94.69	111.77	87.26	242.14	320.74	327.89	305.23	120.54	110.11	101.46	312.71	249.89	326.54	111.89	97	129.26	98.83	103.83	101.74	1605.6	1640.06	1914.94	156.11	152.63	144.97	205.6	278.34	288.06	89.57	88.31	121.49
50	1441946_at	Itih5	9.65253	76.23	88.91	69.14	201.66	155.43	145.49	159.26	145.51	116.8	138.2	99.74	91.97	125.09	83.37	94.4	79.54	163.2	168.51	155.91	850.37	1245.6	1337.23	91.51	98.29	91.91	91.23	108.69	96.14	144.06	126.14	113.34
51	1421093_at	Slc7a10	9.62612	107.83	102.57	90.14	125.11	114.03	110.77	110.89	96.69	84.23	88.4	200	224.29	262.17	175.31	199.03	216.71	90.89	97.86	92.2	1339.43	1367.37	1059.94	111.34	109.77	133.94	128.34	108.69	119.4	116.29	112.91	122.37
52	1454881_s_at	Upk3b	9.58707	98.31	104	88.63	88.4	83	79.97	79.8	90.34	86.31	86.2	77.14	82.26	77.63	730.14	629.17	379.94	135.89	177.51	103.89	1522.14	1550.57	1386.94	89.17	90.66	101.34	145.94	180.4	155.26	97.89	105.74	96.69
53	1451263_a_at	Fabp4	9.53397	137.49	141.2	96.94	3075.03	1889.94	2203.51	2349.11	366.09	262.94	138.2	58.54	53.66	54.91	666.09	486.49	652.03	597.86	907.91	1051.26	8296.11	12844.9	9623.77	73.17	63	61.91	5403.91	3703.49	4294.03	525.97	451.91	350.77
54	1456404_at	Adamts5	9.53216	165.86	197.23	167.6	295.43	224	239.57	219.6	99.63	92.8	101.46	96.86	91.97	92.97	154.4	113.29	141.31	162.46	193.6	200.26	1636.57	892.23	1882.91	156.11	152.63	112.43	154.54	173.57	200.91	107	102.8	109.4
55	1438309_at	Acvr1c	9.5321	55.63	67.03	62.09	66.26	72.66	67.6	64.74	57.89	65.11	58.74	210.06	212.06	223.37	60.34	66.26	61.17	55.43	60.97	57.11	381.11	1088.86	857.86	78.34	68.2	67.69	58.57	63.57	59.2	80.74	90.23	68.23
56	1428333_at	Arxes2	9.49471	97.03	104	98.43	90.89	88.69	97.74	79.8	66.17	59.11	56.57	719.46	614.66	815.91	292.46	354.46	253.17	69.66	87.46	103.89	1593.6	2366.46	1900.14	452.97	469.77	259.49	66.89	72.6	78.23	65.2	78.4	67.49
57	1437644_at	B3galt2	9.26408	48.74	53.6	56.54	60.31	60.34	52.11	57.2	51.46	57.11	58.74	84.11	61.97	87	55	53.34	57.46	56.34	51.66	51.14	353.37	685.37	605.23	59.57	58.14	58.14	63.49	67.97	60.09	57.4	59.83	57.46
58	1454714_x_at	Phgdh	9.26033	308.43	383.97	344.6	189.57	172.91	140.57	170.4	123.6	169.54	135.94	423.31	314.71	516.71	160.46	186.23	166.49	228.57	256.94	239.37	3125.77	2139.51	2175.17	572.69	493.4	466.09	194	204.37	211.26	256.46	253.66	214.86
59	1434201_at	Chrdl1	9.17454	97.03	86.03	95.6	101.03	88.69	90.49	119.03	64.51	67.26	62.94	107.66	107.4	88.09	123.66	101.4	105.63	117.6	99.63	76.14	571.89	1001.34	902.57	83.11	89.43	67.69	74.4	75.06	80.71	88.77	78.4	81.26
60	1442294_at	A530053G22Rik	9.14916	61.37	61.49	60.66	73.09	68.14	72.8	76.51	67.8	65.11	69.11	57.31	57.83	62.71	60.34	70.37	61.77	60.31	63.74	71.49	417.26	712.66	738.97	72	76.26	75.09	71.09	79.83	73.83	73.17	68.2	75.09
61	1429159_at	Itih5	9.09992	230.26	174.69	170.57	669.69	586.8	647.51	534.51	271.29	256.77	314.4	283.94	354.77	367.86	153.97	118.94	172.69	531.71	541.66	539.71	2783.49	3158.26	3049.54	167.49	169.97	160.49	209	193.06	232.31	409.86	462	296
62	1433727_at	Glb1l2	9.01727	77.51	84.34	67.74	142.4	130.17	121.63	112.91	74.54	75.71	86.2	76.09	63.29	86.03	188.06	236.03	185.63	648.66	569.17	610.2	1568.06	1673.34	1471.46	230.77	182.94	167.46	118.26	124.57	113.86	108.77	92.17	102.94
63	1423619_at	Rasd1	8.66628	111.46	131.83	101.2	153.66	138.66	147.4	133.46	117.63	116.8	133.89	194.49	148.8	217.14	129.69	112.14	114.74	153.14	158.71	157.37	1239.94	2199.17	670.6	324.83	256.37	224.63	154.54	163.06	130.83	165.97	167.71	165.89
64	1460197_a_at	Steap4	8.59374	116.34	174.69	132.34	528.69	565.09	473.63	605.14	1525.74	1035.31	894.09	62.09	64.66	73.29	217.91	194.14	230.09	92.89	96.14	101	3239.23	2848.97	2932.34	97.69	94.51	90.2	671.37	711.4	689.8	89.57	89.29	79.77
65	1433728_at	Glb1l2	8.44203	80.8	87.46	76.09	144.06	132.31	119.57	115.97	84.09	67.26	75.6	77.14	63.29	78.69	158.57	114.06	202.2	644.29	619.43	536.91	1673.46	1321.97	1173.17	213.06	153.66	156.17	116.89	102.49	105.43	82.49	87.4	113.34
66	1445597_s_at	Pla2g16	8.41117	642.69	1003.91	1014.09	1249.69	1438.34	1396.09	1304.34	201.43	173.94	142.54	235.83	213.11	311.46	537.17	472.77	455.94	325.43	259.23	261.34	5420.86	5798.34	5162.66	252.46	210.8	184.63	750.03	790.89	721.8	1405.43	1361.8	860.71
67	1418982_at	Cebpa	8.40085	233.14	328.69	218.66	199.94	185.31	178.11	138.66	1795.8	1499.4	1887.31	129.51	126.29	125.09	838.03	721.51	795.14	221.74	215.23	246.37	4294.29	3822.71	2698.03	166.46	148.09	130.46	145.94	139.4	145.37	436.03	394.4	225.4
68	1417130_s_at	Angptl4	8.33644	197.23	252.57	232.31	140.63	176.03	134.66	194.69	869.4	1546.66	661.51	130.46	110.8	128.6	345.94	290.2	472.91	909.37	681.57	545.37	2962.83	3096.89	2881.6	180.06	168.86	166.57	149.26	200.71	235.26	252.17	450.26	186.49
69	1450391_a_at	Mgll	8.2925	158.06	184.34	157.17	239.49	262.49	196.06	214.46	451.34	525.14	525.06	583.34	645.69	390.43	290.2	253.69	312.29	196.2	182.83	159.69	2855.89	2508.91	2363.23	544.31	451.74	421.94	247.8	274.49	397.17	145.77	138.71	148.11
70	1420447_at	Sult1e1	8.17144	83.17	79.91	67.74	80.71	79.54	79.06	74.51	101.06	97.14	75.6	68.77	72.4	69.69	68.6	74.71	78.8	75.29	69.51	62.94	691.83	1011.97	1083.97	399.11	462.46	330.86	83.57	103.31	79.89	90.49	90.23	85.09
71	1428143_a_at	Pnpla2	8.12676	179.57	210.26	197.71	709.77	844.17	603.91	984.86	393.91	323.09	264.51	160.26	179.51	177.31	524.83	433.54	403.37	468.86	349.51	412.26	4598.69	5159.97	3820.43	960.31	847	1093.69	1287.89	1189.57	1018.09	457.43	457.49	462.49
72	1448842_at	Cdo1	8.09089	88.89	101	80.29	252.83	200.46	172.54	128.34	4404.71	4672.2	5636	255.17	273.14	290.69	1137.31	1112.6	1386.11	1049.11	1100.03	999.2	7291.54	7414.97	6898.4	185.26	174.46	142.43	122.06	130.2	124.23	242.54	255.8	204.97
73	1451371_at	Mrap	8.04049	117.51	117.86	115.34	156.11	142.89	127.66	139.63	669.03	469.66	635.09	97.83	97.83	96.86	107.2	135.8	100.49	120.26	117.97	128.71	1595.83	1655.8	1574.23	256.29	247.6	211.14	313.29	201.6	258.89	160.66	138.71	119.91
74	1431056_a_at	Lpl	8.00396	131	147.57	116.71	1670	1695.57	1570.49	2074.29	139.66	123.4	185.94	114.34	120.37	127.71	516.09	384.97	546.63	1616.69	1378.29	2169.94	8594.83	10766.4	9124.54	97.69	76.26	76.83	5987.77	6376.43	5426.97	126.51	115.89	102.94
75	1415964_at	Scd1	7.99956	2030.91	1707.4	1930.51	1737.54	744.54	428.03	324.97	6959.54	6274.91	9124.54	749.14	816.97	825.94	4905.77	5308.29	5565.14	815.46	1005.57	684.43	14447.9	15241.8	16682.1	266.6	260.26	238.14	237.06	258.51	321.4	229.43	214.34	138.09
76	1432517_a_at	Nnmt	7.96297	111.46	108.66	105.46	229.43	176.03	182.06	191.74	2806.63	2088.46	1418.14	117.29	89.54	147.23	215.51	236.49	212.2	142.43	129.8	148.43	2862.57	3497.26	2954.14	309.69	325.43	344.46	186.26	182.31	199.06	165.97	179.09	167.57
77	1437621_x_at	Phgdh	7.96163	278.29	380.74	340.03	167.23	159.63	127.66	147.91	108.77	95.03	86.2	411.26	314.71	502.11	138.97	149.83	130.46	189.43	230.06	173.6	2241.66	1800.97	1763.94	572.69	609.97	512.91	115	98.14	109.14	257.26	228.06	171.89
78	1433694_at	Pde3b	7.8296	545.6	393.66	540.8	230.17	212.2	234.17	192.77	1101.2	1228.06	1389.11	218.29	220.63	238.46	308.37	241.26	359.94	272.2	295.4	255	2509.94	3984.54	3410.74	461.2	580.14	637.74	293.09	262.34	245.71	305.71	314.6	229.77
79	1422678_at	Dgat2	7.73483	126	156.94	133.89	361.66	506.43	343.14	362.46	1936.2	2213.66	1864.14	401.14	311.06	442.34	224.34	246.14	271.97	731.17	802.31	899.74	6971.09	4640.34	5174.31	551.94	432.03	543.23	1024.71	1366.57	1002	1293.86	1019.89	685.77
80	1435645_at	Mmd	7.59308	142.63	146.03	155.74	197.31	230.89	193.29	194.69	235.17	206.09	203.46	200	177.14	192.09	166	131.23	132.83	158.14	167.69	153.74	1921.23	1314.43	1263.11	171.77	153.66	125.31	344.63	309.86	329.71	246.86	281.71	182.17
81	1416383_a_at	Pcx	7.57446	92.34	119.43	112.54	256.94	295.94	245.06	243	1362.34	1392.26	1306.34	255.17	242.51	227.71	254.34	282.23	264.37	1204.49	1088.51	1095	3898.2	2773.54	3366.83	258.23	236.6	201	174.06	186.17	182.06	244.23	277.97	268.8
82	1427183_at	Efemp1	7.5702	151.66	134.97	155.74	358.2	255.97	339.77	305.23	191.26	154.09	151.17	160.26	166.49	192.94	1644.83	1517.57	1522.83	286.89	320.97	245.71	2124.17	3104.46	3191	209.91	213.94	128.66	158	153.54	175.06	367.43	435.11	282.4
83	1448700_at	G0s2	7.54947	234.46	251	190.2	358.2	313.54	349.09	338.26	391.37	1910.11	1479.46	172.29	168.74	159.66	370.94	400.46	443.31	436.29	426.49	390.34	3737.83	2774.71	2721.71	195.31	158.03	129.63	708	466	440	168.49	189.54	177
84	1421999_at	Tshr	7.47083	79.8	67.03	74.71	109.77	86.31	90.49	92.31	91.97	84.23	92.69	75.03	73.63	65.11	77.77	90.34	77.06	79.54	81.46	74.71	646.74	728.06	601.06	106.97	103.51	110.69	75	106	114.89	91.23	108.8	87.4
85	1454959_s_at	Gnai1	7.46254	117.51	102.57	112.54	297.91	253.97	269.86	208.57	119.06	136.57	218.74	2234.09	2147.51	2371.86	428.11	462.11	443.31	959.69	983.31	890.2	5014.74	3239.97	3590.8	305.03	332.43	240.69	191.2	167.89	181	217.09	248.71	173.54
86	1424130_a_at	Ptrf	7.29028	261.4	276.14	233.8	632.89	517.09	548.51	594.63	148.4	158.51	140.31	176.91	152.29	157.91	895.91	757.77	908.17	210.63	235.34	182.97	2000.63	3294	3027.23	220.89	217.8	206.91	635.09	680.71	765.43	244.23	268.86	224.51
87	1447928_at	Car5b	7.2628	80.8	99.51	90.14	106.31	84.09	91.54	89.11	102.69	95.03	88.4	83.11	82.26	88.09	117.63	112.14	99.31	223.69	213.69	206.83	694	905.2	805.26	143.23	115.77	121	100.17	96.4	100.77	88.03	87.4	82.8
88	1423771_at	Prkcdbp	7.16127	173.97	171.4	133.89	157.89	166.89	154.11	163.29	95.06	112.43	97	189.91	168.74	172.91	258.54	280.26	261.6	148.06	168.51	149.29	1408.06	882.06	1243.57	138.86	109.77	130.46	176.71	202.57	195.94	150.11	153.34	123.97
89	1448881_at	Hp	7.15639	221.86	294.37	187.2	320.11	267.94	185	262.34	8889.57	8357.97	7114.2	92.91	105	83.97	5132.09	5676.89	5224.34	124.6	97	117.03	10373.9	12967.5	10454.5	149.46	151.46	142.43	141.31	142.17	156.2	135.4	152.2	151.46
90	1424157_at	Ehd2	7.14328	129.71	152.29	129.63	359.89	192.43	258.69	240.26	149.86	191.03	175.2	121.91	126.29	112.89	1070.86	894	711.11	140.51	162.43	136.06	2163.37	1843.2	1450.69	136.66	126.43	155.31	312.66	261.29	277.66	132.63	112.91	159.8
91	1420655_at	Pnpla3	7.1138	115.03	127.26	111.09	126.74	123.74	107.74	125.31	105.63	105.71	144.69	119.17	147.54	122.34	98.66	111.51	105.17	110.6	108.86	118.57	1127.54	553.74	954.26	120.26	124.09	140.74	159.31	165.97	150.37	120.54	109.83	131.37
92	1416051_at	C2	7.10376	208.11	244.43	181.26	136.34	144.97	126.57	133.46	710.37	657.97	702.8	99.74	96.74	103.51	285.89	269.2	180.63	274.57	249.57	277.06	1568.06	1763.94	2094.11	350.54	284.17	218.66	134.14	167.89	128.89	340.63	212.29	208.74
93	1416808_at	Nid1	7.09322	681.94	843.97	619.06	912.51	766.23	656.06	667.11	208.37	201.89	151.17	114.34	114.46	123.31	761.89	540.4	696.54	256.2	258.54	250.03	3565.8	3410.46	3601.11	308.77	336.11	285.74	1037	949.91	1046.91	442.26	371.86	315.23
94	1430640_a_at	Prkar2b	7.0351	132.31	302.63	365.49	92.57	98.69	96.77	91.2	85.63	86.31	84.09	242.31	281.74	245.37	197.8	185.03	235.23	98.26	109.8	112.8	985.83	1452.09	857.86	186.26	211.8	168.31	94.71	103.31	98.86	108.77	157.4	99
95	1419703_at	Col5a3	6.99985	92.34	90.37	95.6	221.2	196.43	161.83	176.57	194.17	171.63	249.34	96.86	99.03	95.91	91.94	140.69	92.83	112.57	117.97	103.89	835.06	886.11	1278.43	119.17	108.63	111.46	207.03	226.23	252.89	132.63	117.97	122.37
96	1443983_at	BB218653	6.9903	132.31	90.37	109.69	113.94	193.51	112.8	121.11	96.69	184.63	164.29	139.86	190.26	124.23	103.49	92.51	165.23	89.63	86.69	113.29	640.83	1117.06	1001.94	73.17	86.8	82.29	207.03	206.29	240.54	122.26	126.14	115.83
97	1418382_at	Apcdd1	6.96924	104.34	95.03	85.91	113.03	94.37	95.63	99.46	66.17	57.11	77.63	175.11	168.74	177.31	113.29	104.43	118.31	74.66	89.17	77.03	743.03	828.31	656.17	157.11	165.71	129.63	90.09	97.31	80.71	85.66	95.03	95.14
98	1420444_at	Slc22a3	6.78204	117.51	134.97	115.34	116.57	96.66	87.4	102.66	126.51	108	120.89	76.09	83.54	83.97	138.97	136.6	144.34	92.29	89.17	86.94	824.63	764.4	627.63	86.77	91.94	91.06	139.94	135.6	127.09	108.77	108.8	102.14
99	1434237_at	Upk3b	6.77437	79.8	110.09	102.69	104.54	100.94	112.8	95.34	96.69	105.71	110.06	95.03	105	100.69	491.11	425.11	299.91	113.09	144.09	111.89	931.23	1148.14	920.74	126.8	116.94	123.63	142	179.49	161.31	122.26	119.06	137.31
100	1451204_at	Scara5	6.72919	123.57	117.86	111.09	514	487.03	443.91	459.06	243.66	292.14	212.11	86.14	88.46	94.06	206.69	186.23	197.31	104	116.37	114.09	1321.69	1610.37	2035.54	487.29	455.91	390.46	302.4	353.63	352.83	102.83	108.8	138.09
101	1419573_a_at	Lgals1	6.7182	1323.66	2512.69	1847.17	3480.71	3452.54	3078.11	3264.14	483	248.26	482.8	354.11	259.71	365.23	2005.34	2142.91	2075.57	1291.86	1181.51	1134.94	10534.9	10251.4	11233.6	1272.63	1039.6	882.31	2423.6	2713.26	2893.63	1116.74	723.09	434.89
102	1448321_at	Smoc1	6.71238	118.69	125.63	135.4	179.29	157.54	150.2	142.83	545.57	601.63	637.03	144.54	125.17	195.49	118.09	153.91	120.71	135.4	124.43	130.97	1586.4	1658.03	1390.43	405.03	431.2	448.26	187	191.06	218.17	158	186.37	177
103	1422677_at	Dgat2	6.70521	123.57	178.03	148.37	329.66	375.03	296.49	320.23	1265.37	1520	971.89	343.91	286.74	328.17	206.69	203.11	230.09	689.57	746.46	780.89	6345.94	3640	3522.31	1719.43	1643.17	1712.34	772.69	733.46	673.54	894.63	755.63	553.69
104	1417290_at	Lrg1	6.67934	154.14	195.51	152.63	416.34	366.14	408.49	401.23	3953.54	2955	2416.29	110.54	95.4	84.97	545.4	570.31	516.89	120.86	114.74	101	4003.63	3951.91	3886.63	217.86	176.54	132.26	592.94	793.2	613.63	120.54	123.03	98.17
105	1456295_at	B230114P17Rik	6.66994	66.17	67.03	69.14	110.54	139.69	135.54	121.11	263.03	178.17	212.11	77.14	68.6	99.69	133.43	117.43	117.63	160.03	185.09	179.34	484.2	1023.66	853.29	90.49	104.77	78.71	91.91	102.49	97.14	70.29	82.91	84.37
106	1423488_at	Mmd	6.63621	474.51	529.43	464.71	344.71	355.86	338.86	341.26	1515.54	1341.2	1405.51	2088.57	1598.8	2248.86	775.06	733.94	830.17	253.17	305.37	305.11	4523.63	4760.51	4964.49	151.69	153.66	130.46	429.91	405.51	464.09	778.11	739.46	536.11
107	1419605_at	Clec10a	6.61509	129.71	122.51	104	179.29	151.23	181.03	130.43	104.11	108	94.86	89.06	95.4	87	144.66	200.97	152.34	96.26	95.29	110.54	745.11	745.74	1026.17	154.97	134.63	143.26	133.4	133.8	133.66	119.69	119.06	102.14
108	1423489_at	Mmd	6.61223	377.17	388.94	354.97	412.4	441.11	411.06	397.51	1400.86	1107.51	1282.8	2949.69	2579.94	3175.17	802.89	748.66	785.49	266.71	342	236.49	5208.97	5441.4	4520.71	147.29	135.49	103	356.6	291.14	349.86	630.6	520.31	418.71
109	1426208_x_at	Plagl1	6.61043	87.69	81.51	98.43	226.23	212.2	211.11	230.54	162.97	134.34	142.54	793.86	640.49	1056	1415	1653.54	1620.23	383.91	485.17	397.94	2892.06	3178.46	2430.09	197.26	223.8	198.54	324.8	286.11	290.26	153.6	141.77	152.26
110	1451648_a_at	Folr2	6.5834	124.69	108.66	94.29	195.46	173.97	194.29	164.31	215.54	143.09	149.03	111.51	115.63	100.69	130.66	133.03	124.97	128.37	124.43	133.83	848.09	811.91	1349.57	194.23	140.06	173.43	232.89	218.2	239.43	122.26	129.23	150.51
111	1416868_at	Cdkn2c	6.57269	318.54	576.69	567.71	275.4	288.77	323.74	305.23	265.8	195.43	236.37	161.31	136.74	122.34	318.63	447	342.29	285.03	235.34	237.17	3039.54	2565.17	2426.6	1579.8	1343.09	1135.97	244.23	248.6	254.86	359.86	279.77	318.89
112	1456251_x_at	Tspo	6.5667	615.83	797.89	745.97	282.23	242.51	262.46	219.6	411.54	353.51	438	89.06	90.77	113.86	848.97	849.57	769.63	599.69	542.37	468.86	2442.89	2806.94	2779.77	240.06	217.8	146.63	298.97	223.17	250.77	464.63	432.06	396.17
113	1418003_at	Rgcc	6.55014	199.91	287.8	382.57	1060.77	1592.06	647.51	1114.6	104.11	92.8	81.91	299.8	267.14	307.06	1358.86	1250.03	1814.46	261.51	334.31	290	4032.8	3073.17	3098.97	468.26	388.26	438.57	349.06	327.86	352.83	163.23	167.71	138.09
114	1426657_s_at	Gm8096	6.54378	128.4	166.57	181.26	88.4	85.29	90.49	78.66	77.66	73.46	64.89	219.23	151.14	265.51	106.71	89.09	90.43	100.91	129.2	99.6	991.6	1021.14	925.14	480.86	449.2	368.74	71.09	77.4	71.2	138.71	137.57	108.6
115	1415812_at	Gsn	6.43177	1285.69	1062.09	826.37	4466.94	4175.66	3407.34	3665.83	197.09	193.17	223.17	273.43	289.37	372.26	8648	7769.74	7993.11	594.37	694.31	472.29	15099.8	14551.8	13366.8	611.86	417	414.31	4614.86	3866.6	3777.49	797.77	817.4	497.8
116	1426867_at	Dmrt2	6.38193	64.89	65.66	71.91	104.54	117.29	110.77	97.43	84.09	86.31	75.6	70.86	69.74	67.54	75.74	73.69	72.6	113.09	111.37	101	501.37	613.17	570.74	85.63	97.11	89.31	98.43	75.06	97.94	97.03	94.06	95.97
117	1451611_at	Pla2g16	6.37776	545.6	819.94	791.6	1665.11	1808.03	1880.34	1600.31	214.17	208.31	149.03	215.51	190.26	332.57	592.29	363.86	430.11	372.94	281.34	270.86	4950.49	5441.4	4489.89	247.71	219.86	188.11	1387.11	1333.74	1368.09	1674.26	1377.54	1249.69
118	1416695_at	Tspo	6.37407	599.4	673.97	603.46	311.2	270.83	311.17	267.03	803.2	603.46	701.06	144.54	145.06	147.23	1852.49	1269.94	1489.71	959.69	907.11	779.63	3865.43	3926.97	3885.26	369.51	326.29	262.03	383.46	388.11	414.54	811.09	709.97	594.03
119	1439834_at	Fcor	6.34746	70.74	93.37	78.86	107.94	78.34	87.4	87.11	95.06	84.23	79.86	92.09	87.26	106.34	87.43	120.09	85	82.11	90.17	95.83	546.57	607.23	578.11	85.63	86.8	85.74	80.69	110.37	89.89	124.83	92.17	81.26
120	1427552_a_at	Gstz1	6.34603	128.4	91.97	112.54	214.37	227.91	256.03	194.69	2610.49	2322.34	1961.37	156.77	158.09	164.91	274.57	229.94	281.74	1033.37	1106.91	916.43	3718.86	3472.94	3105.97	480.11	466.4	410.57	214.6	194.03	207.06	245.91	285.89	197.89
121	1449131_s_at	Cd1d1	6.34489	818.2	750.86	626.49	203.49	151.23	170.57	149	2231.34	2099.26	2301.69	99.74	105	101.66	266.89	382.97	295.4	132.29	151.14	150.83	3012.71	2788.89	2852.4	160.2	148.09	124.43	188.37	227.09	175.06	202.46	183.23	133.06
122	1425826_a_at	Sorbs1	6.31376	208.11	242.69	212.69	307.91	303.2	287.94	291.03	287.49	265.14	333.63	446.43	322.06	559.49	329.09	369.46	416	343.66	328.29	392.94	3079.57	3019	1770.54	263.86	278.6	257	1214.29	1354.34	1027.71	324.66	366.97	297.86
123	1439795_at	Adgrg2	6.30856	149.03	125.63	112.54	106.31	119.4	107.74	109.86	76.09	75.71	73.37	89.06	81.09	96.86	133.43	115.09	118.31	78.06	85.74	89.89	465.91	743.46	629.03	86.77	88.14	84.06	92.46	103.31	84.37	83.23	70.77	83.54
124	1448024_at	Npr3	6.29929	79.8	64.31	81.74	94.29	97.6	83.26	90.31	88.77	82.06	101.46	103.8	93.03	111.91	309.8	141.77	396.11	114.46	110.54	109	519.94	782.71	856.14	80.69	89.43	88.43	105.74	88.03	99.77	102.83	106.83	82.8
125	1436755_at	Itih5	6.2686	79.8	84.34	80.29	118.29	119.4	105.63	111.89	108.77	95.03	86.2	94	103.8	106.34	76.14	78.06	70.69	136.63	126	125.86	402.31	689.23	773.43	104.6	99.66	83.11	76.06	84.63	80.71	114.63	120.03	106.17
126	1419301_at	Fzd4	6.2653	168.66	171.4	136.71	501.46	521.06	442.37	507.54	363.31	351.69	299.2	163.09	152.29	198.97	314.4	426.03	402.11	516.09	505.46	503.77	2549.14	1636.11	1755.6	111.34	132.23	110.69	353.63	294.14	528.4	198.14	228.06	247.77
127	1417327_at	Cav2	6.26478	512.69	372.4	318.66	691.89	540.09	667.37	656.74	151.31	186.77	88.4	755.23	801.06	666.23	5487.14	4192.89	5475.83	717.11	774.29	739.4	6492.83	6719.23	5633.09	130.03	119.4	119.26	988.4	1120.57	1187.14	218.94	246.63	149.83
128	1436204_at	1110059G02Rik	6.26117	141.31	128.69	178.09	182.69	181.26	130.54	140.71	525.37	388.89	571.49	101.74	78.63	123.31	430.69	300.26	379.94	113.09	126.74	102.49	1072.49	1516	954.26	91.51	99.66	80.51	108.29	103.31	131.94	114.63	115.89	109.4
129	1449342_at	Hacd2	6.24772	324.43	405.09	400.8	206.69	169.89	178.11	170.4	1084.43	936.77	1228.06	373.03	395.89	421.31	362.74	371.29	440.63	1718.17	1511.51	1604.43	3911.09	4469.43	4537.69	1487.83	1495.23	1650.97	249.26	245.71	263.06	560	580	462.49
130	1426785_s_at	Mgll	6.2106	247.34	323.77	277.4	376.14	330.29	315.4	394.89	1031.74	967.17	1004.66	1298.71	1554.91	857.06	707.34	587.06	667.86	387.91	387	327.4	3924.4	4256.29	3833.31	1338.34	1045.63	1010.69	551.4	709.49	823.49	179.97	192.57	159.09
131	1455439_a_at	Lgals1	6.17052	2030.91	3629.09	2757.03	4287.54	4533.31	4064.37	4197.23	597.37	252.51	588.66	395.57	356.11	464.03	2346.6	2590.91	2688.17	1578.23	1465.66	1509.23	12170.6	12283	12620.5	1687.66	1292.49	1148.06	2651.91	2929.94	3239.6	1424.23	876.69	493.97
132	1439885_at	Hoxc5	6.15849	74.03	64.31	71.91	87.49	78.34	77.97	87.11	72.86	65.11	62.94	64.51	68.6	62.71	63.31	69.23	59.06	78.06	84.94	83.09	461.74	490.2	450.17	78.34	76.26	92.83	87.66	85.54	83.49	86.4	83.74	75.09
133	1438948_x_at	Tspo	6.15781	648.54	946.09	805.51	380.89	285.17	297.4	284.29	672.34	488.54	518.94	106.6	94.29	111.09	1337.26	1071.89	1145.57	849.91	820.34	739.4	3186.54	3501.06	3447.77	331.14	247.6	182.86	388.14	329.94	375.86	695.2	652.51	554.77
134	1441096_at	Tusc5	6.11134	109.03	133.43	88.63	115.74	118.4	107.74	109.86	107.29	108	97	101.74	107.4	106.34	108.66	145.49	154.83	97.57	98.71	116.37	488.14	903.86	653.14	104.6	99.66	117.6	124.54	116.63	106.34	97.89	112.91	110.97
135	1452956_a_at	Ifi27	6.09216	854.26	868.09	762.83	409.77	369.66	514.23	343.03	874.14	834.4	712.46	292.29	302.69	391.23	806.03	783.17	804.66	729.83	485.17	482.34	3907.46	2861.17	3958.71	534.09	481.54	382.09	574.54	433.06	516.17	630.6	687.63	574.54
136	AFFX-PyruCarbMur/L09192_3_at	Pcx	6.05687	124.13	141.27	130.3	387.4	427.64	400	398.54	1404.19	1279.21	1178.41	332.56	327.61	327.29	294.43	250.74	306.43	1644.86	1505.93	1687.03	3899.76	2737.44	3002.41	241.71	211.4	234.79	230.46	220.63	222.59	285.9	289.23	369.47
137	1452031_at	Slc1a3	6.04998	133.6	111.77	120.94	95.11	79.54	93.6	77.57	64.51	77.89	71.31	632.66	665.71	709.23	119.49	151.43	112.31	77.43	82.17	75.54	805.86	1283.77	801.46	88.06	93.2	112.43	85.31	80.69	103.54	107.89	136.63	100.54
138	1424807_at	Lama4	6.02524	100.71	88.91	98.43	246.17	225.09	239.57	244.03	132.37	127.74	99.31	108.54	100.26	92.97	441.26	318.26	419.43	95	111.37	94.37	848.09	1542.94	1068.09	120.26	121.74	114.94	330.77	404.37	410.09	166.77	170.89	134.69
139	1418773_at	Fads3	5.97724	133.6	149.11	179.74	151.14	118.4	122.63	125.31	132.37	121.23	144.69	220.03	198.77	234.09	700.17	565.97	686.66	649.29	780.66	718.11	1697.63	1614.03	1888.09	139.91	160.2	143.26	324.11	359.71	333.91	188.66	176.86	160.71
140	1434440_at	Gnai1	5.96468	85.49	87.46	95.6	150.14	158.51	151.23	145.83	82.49	92.8	123.11	1289.97	1216.66	1413.2	289.8	247.49	301.29	656.86	639.14	646.77	2025.97	1999	1900.14	194.23	191.43	173.43	135.43	138.51	148.34	133.46	159.54	123.2
141	1416432_at	Pfkfb3	5.95231	205.34	219.71	202.29	666.86	967.06	948.91	838.69	179.77	237.86	159.94	205.57	195.2	153.43	663.11	275.34	357.46	199.43	175.23	154.46	1439.09	2775.83	1212.37	139.91	142.4	127	100.17	99.86	105.43	239.86	326.14	223.66
142	1454757_s_at	Ifi27	5.91858	949.49	970.91	696.26	580.43	462.11	515.06	464.09	1061.09	865.29	865.77	369.11	374.43	484.37	766.4	1074.54	966.83	897.86	645.66	703.17	4590.71	3331.86	4910.91	580.46	495.91	457.34	1076.54	896.26	866.17	732.77	790.94	628.57
143	1425829_a_at	Steap4	5.8925	85.49	116.37	91.37	262.77	201.51	225.66	300.54	904.91	532.51	277.66	95.03	105	90.14	130.66	142.29	144.34	100.91	98.71	99.6	1306.4	1483.86	631.8	131.14	113.34	136.54	227.09	251.46	194.94	125.71	105.74	128.89
144	1457664_x_at	C2	5.89223	202.66	239.51	169.06	128.4	125.94	151.23	132.34	591.31	640.71	817.14	100.83	91.97	96.86	248.8	209.09	192.29	216.69	233.06	229.4	1426.37	1204.34	1677.03	368.74	286.97	222	118.86	147.83	127.09	332.26	193.71	208.74
145	1427883_a_at	Col3a1	5.87964	911.37	1066.97	875.09	3037.57	1974.54	1652.46	2888.4	393.91	306.4	438	144.54	116.8	116.66	2879.97	3035.83	2510.71	482.74	422.09	420.57	6740.89	7280.74	9461.6	315.23	285.09	233.03	2006.4	1969.2	2440.03	2405.43	2167.51	1780.74
146	1449130_at	Cd1d1	5.86372	826.69	862.94	849.11	145.74	131.26	110.77	120.09	3040.46	2930.03	3158.66	59.74	63.29	73.29	190.8	180.14	207.17	83.54	103.83	87.6	2377.71	3391.63	3183.29	86.77	104.77	70.51	120.03	93.83	126.09	151.03	168.86	102.94
147	1419705_at	Car5b	5.86153	83.17	101	88.63	123.4	97.6	89.37	89.11	91.97	99.37	99.31	81.2	84.83	83	97.69	115.51	91	232.31	209.31	220.54	609.4	754.4	618.31	127.91	112.23	111.46	108.29	106	92.54	107	99.8	112.57
148	1449434_at	Car3	5.84774	209.43	193.91	81.74	11180.5	9784.09	10149.5	9813.83	9913.83	8828.34	11082.2	91	79.91	83.97	1452.17	2070.97	2114.74	1266.06	1174.6	2274.11	15998.7	18497.7	17629.8	73.17	76.26	86.6	188.37	182.31	265.09	153.6	237.26	88.94
149	1449145_a_at	Cav1	5.80742	633.14	527.66	356.63	2105.26	1642.4	1869.66	1958.6	165.63	145.46	146.89	229.37	196.31	250.66	6689.69	5998.66	7406.91	364.14	443.63	468.86	9618.51	8971.2	8987.09	244.03	332.43	222.89	3242.4	3244.69	3808.86	587.29	645.23	392.4
150	1431609_a_at	Acp5	5.73592	1724.14	1436.26	1452.34	146.63	120.46	125.63	119.03	1091.51	987.29	994.03	75.03	74.89	78.69	193.11	236.49	181.89	440.09	488.54	501.49	3311.71	2713.2	2956.31	135.49	135.49	123.63	87.66	111.29	127.09	1147.23	1197.03	1081.54
151	1417765_a_at	Amy1	5.72183	71.71	75.71	69.14	605.03	556.51	608.63	476.14	2099.26	2363.11	2187.77	90.14	153.43	109.2	108.14	77.06	129.71	90.31	89.17	99.6	2447.37	2518.09	2012.6	286	249.54	163.97	131.43	137.51	122.37	80.74	82.91	68.23
152	1450641_at	Vim	5.71781	1726.77	1954.49	1744.37	1479.2	1145.97	1153.4	1324.03	284.83	208.31	155.49	310.83	301.34	367.86	3762.03	3120.26	3447	348.29	376.66	345.49	7339.14	6913.94	6378.91	869.2	829.94	587.29	1797.77	1819.26	2246.63	816.09	677.37	478
153	1433613_at	Pank3	5.68129	485.14	489.34	544	319.29	325.2	318.09	366.91	559.23	741.6	819	491.37	463.06	504.83	566.34	468.34	686.17	894.83	865.86	940.06	2293.2	4109.66	3342.14	206.11	234.71	220.34	251.43	287.06	313.94	1187.94	1345.37	1113.71
154	1454607_s_at	Psat1	5.64038	160.63	210.26	164.71	110.54	103.06	81.09	104.63	76.09	71.37	73.37	421.4	494.74	497.49	111.03	86.14	110.54	285.03	298.11	275.11	957.2	1288.74	988.23	361.74	296.43	233.83	93.66	93.03	95.29	187.77	162.63	91.97
155	1449081_at	Ces1d	5.62915	78.63	77.14	77.51	319.29	225.09	326.94	194.69	1398.43	2097.97	2024.57	68.77	67.31	65.11	2822.57	2258	2691.49	1268.54	1389.34	1545.46	4730.37	4675.11	4523.63	467.43	355.97	367.23	684.37	676.2	727.74	269.31	288.83	261.03
156	1428914_at	Sh3pxd2a	5.59506	448.97	385.63	375.11	372.94	334.69	384.03	375.74	245.06	223.17	305.71	260.71	296.46	272.66	532	438.37	683.8	236.03	262.91	219.2	2174.2	1376.57	1782.63	138.86	143.46	128.66	367.11	401.46	443.34	218.14	189.54	213.09
157	1436043_at	Scn7a	5.58488	147.74	130.31	109.69	192.09	193.51	179.23	207.57	71.26	77.89	75.6	112.51	95.4	113.86	1016.37	684.54	1751.54	86.2	97	89.11	1164.89	1369.71	1526.29	59.57	68.2	68.66	320.57	263.31	302.57	80.74	89.29	102.14
158	1441912_x_at	C2	5.57706	378.6	478.8	353.43	182.69	163.66	195.23	143.86	839.14	829.54	997.6	144.54	132.29	145.49	351.17	327.46	245.26	348.86	308.37	295.86	1856.43	1550.57	2380.97	492.77	382.17	304.14	189.03	191.06	194.03	475.14	282.77	313.34
159	1434976_x_at	Eif4ebp1	5.57686	311.46	385.63	414.57	1032.37	1403.37	942.71	1409.77	843.63	1075.4	959.23	135.2	91.97	131.26	385.6	337.03	330.97	193.77	199.49	153.09	2814.23	3122.77	3181.86	399.11	352.57	235.57	981.29	768.57	886.29	327.14	321.17	252.94
160	1451099_at	Esyt1	5.5558	472.91	432.77	463.17	207.54	189.49	183.06	195.69	152.83	140.94	120.89	110.54	119.2	109.97	385.09	351.66	363.43	157.51	158.03	133.83	1300.14	1085.77	1135.71	125.77	119.4	127	214.6	164.97	187	182.63	181.14	165
161	1417687_at	Lgals12	5.54704	112.71	114.83	112.54	149.29	142.89	177.31	145.83	122.11	95.03	105.66	86.14	93.03	98.69	100	119.37	102.83	125.8	126.74	122.29	773.66	821.2	569.4	121.31	119.4	116.77	160.66	173.57	169.17	150.11	151.17	226.29
162	1428351_at	Ppm1m	5.51248	548.66	515.86	455.51	147.6	132.31	142.57	136.6	250.43	193.17	273.31	239.6	187.94	268.94	384.57	300.74	344.8	295.4	307.71	265.8	1503.14	1542.94	1584.34	528.26	472.46	394.34	195.89	190.09	172.97	158.91	204.09	131.37
163	1426340_at	Slc1a3	5.48442	133.6	185.94	142.57	89.11	85.29	90.49	96.46	56.2	69.37	66.91	1150.8	786.31	1118.06	163.77	113.71	152.34	72.6	74.06	72.37	919.46	1417	972.14	100	127.57	94.51	71.09	78.29	76.37	107.89	147.09	107.77
164	1434185_at	Acaca	5.47938	187.74	246.09	167.6	271.91	199.51	216.63	214.46	528.77	579.54	501.03	336.8	307.51	321.26	339.74	333.46	330.23	238.89	273.17	250.03	2314.43	1010.91	1361.37	273.11	303.11	301.8	241.97	221.06	195.94	198.14	190.54	213.09
165	1435371_x_at	Ces1d	5.44442	52.2	65.66	56.54	216.11	119.4	163.77	77.57	1210.46	1576	2026.63	57.31	57.83	53.46	1579.6	1035.4	1511.51	865.34	847.11	903.34	1965	3395.8	3107.8	396.63	286	150.11	242.71	220.2	277.66	141.31	144.86	182.94
166	1418511_at	Dpt	5.43595	368.43	415	300.49	1205.97	820.83	837.91	818.4	172.71	147.6	162.06	86.14	89.54	74.46	1037.69	974.83	1208.71	151.23	135.4	127.97	3137.97	2449.34	3042.83	111.34	102.2	106.49	1449.23	1295.09	1394.29	400.29	424.66	398.69
167	1419692_a_at	Ltc4s	5.43218	143.86	176.26	129.63	122.51	122.69	133.6	122.23	107.29	118.97	94.86	121.03	126.29	137.49	226.8	207.31	182.43	172.06	152.54	154.46	830.71	838.2	916.57	196.23	173.31	170.09	174.66	159.29	182.06	209.37	239.37	185.57
168	1426690_a_at	Srebf1	5.4283	284.14	292.74	286.46	391.37	321.57	424.57	294.57	1197.4	1625.06	1597.89	297.89	291.51	383.43	599.69	544.91	491.43	244.49	285.66	241.37	3660.63	2105.26	1802.37	232.54	232.71	224.63	270.77	295.11	309.71	526.86	426.4	397.86
169	1435092_at	Arl4a	5.40205	98.31	105.63	144	118.29	155.43	121.63	120.09	127.97	123.4	146.89	172.29	145.06	212.91	157.77	134.69	151.71	107.43	106.34	96.69	638.77	889.77	535.94	111.34	132.23	106.49	87.66	87.11	83.49	148.29	154.34	109.4
170	1422437_at	Col5a2	5.39664	190.43	252.57	205.29	597.94	438.69	339.77	632.63	141.14	114.71	107.94	106.6	103.8	102.6	456.4	543.37	507.51	324.26	320.97	301.46	1439.09	1577.83	1829.26	113.66	109.77	117.6	368.6	391.14	432.51	425.63	345.71	288.63
171	1418021_at	C4a	5.39446	744.6	866.43	586.31	307.09	276.43	316.26	239.17	4232.23	4087.63	4329.29	169.57	160.46	192.94	1060.09	1025	786.23	283.17	167.69	192.31	4677.4	3644.86	5123.51	319.54	296.43	300.91	364.86	399.29	374.8	463.97	370.89	349.86
172	1451912_a_at	Fgfrl1	5.38763	113.83	134.97	120.94	232.71	227.06	198.09	223.54	215.54	210.46	212.11	169.57	162.91	164	175.77	178.03	164.71	213.06	208.43	209.09	1205.86	1007.26	875.34	286	236.6	236.46	195.26	205.34	174.06	175.66	152.2	153.94
173	1453836_a_at	Mgll	5.37224	129.71	189.09	176.74	244.54	201.51	224.89	245.06	592.57	527.06	427.91	868.09	946.11	555.86	423.66	401.91	414.23	253.17	260.66	192.31	2241.66	2207.91	2021.94	892.69	759.74	779.11	280.94	334.17	371.63	190.37	183.23	176.17
174	1438411_at	Hcar1	5.34305	83.17	78.6	87.26	78.97	84.09	85.31	83.97	74.54	86.31	69.11	82.09	78.63	95.03	86.4	82.77	78.8	90.31	90.17	88.46	446.91	588.26	363.63	86.77	85.6	102.14	94.26	93.03	85.31	102.83	115.89	93.63
175	AFFX-PyruCarbMur/L09192_MB_at	Pcx	5.33186	105.5	111.66	103.29	151.46	168.33	161.36	156.67	656.79	687.99	324.21	160.41	140.9	160.06	164.5	173.21	161.6	693.31	666.5	570.59	1675.43	1190.46	1125.71	152.14	133.9	156.64	157.96	160.63	147.87	192.06	166.66	201.03
176	1448469_at	Nid1	5.26941	210.89	232.8	158.69	339.69	295.94	294.03	316.31	122.11	132.29	116.66	105.63	86.03	115.83	325.34	253.69	280.54	205.6	198.74	229.4	1029.86	1275.94	1208.31	184.23	172.06	176.77	300.97	335.26	408.06	199.83	222.77	204.14
177	1425514_at	Pik3r1	5.23615	548.66	557.74	599	191.26	233.74	206.54	227.57	356.83	206.09	386.34	497.66	520.29	396.54	259.89	194.14	224.29	214.34	206.97	182.97	1940.71	1240.63	1254.6	68.03	81.63	78.71	218.77	200.71	308.83	280.43	283.77	175.23
178	1417962_s_at	Ghr	5.22027	138.71	155.4	144	1610.86	1407.63	2011.14	1333.57	2474.46	2984.2	4061.29	144.54	153.43	155.97	810.89	695.66	1064.23	4255.14	4589.11	3740.77	6211.83	7452.37	6840.06	84.37	91.94	93.71	1281.89	1224.09	1283.23	226.83	239.37	203.17
179	1437329_at	Hacd2	5.2061	101.86	104	125.34	122.51	111.89	119.57	123.14	185.51	151.83	179.6	169.57	179.51	195.49	123.66	130.77	127.43	183.2	186.66	203.29	761.37	745.74	962.26	248.6	246.6	233.03	145.94	161.2	153.29	130.09	130.26	153.17
180	1436044_at	Scn7a	5.19783	128.4	105.63	105.46	163.83	181.26	173.4	174.51	90.34	82.06	84.09	114.34	86.03	102.6	795.17	1011.89	1383.77	113.74	112.14	107.66	1029.86	1352.26	1209.57	86.77	76.26	97.89	231.43	229.03	248.74	116.29	125.09	121.49
181	1416302_at	Ebf1	5.14947	400.8	377.34	368.51	212.66	188.46	163.77	194.69	77.66	82.06	60.69	71.89	77.43	83.97	157.23	88.51	127.97	95.6	100.51	88.46	665.26	859.54	717.77	94	91.94	103	151.89	171.86	159.29	107.89	83.74	82.8
182	1426434_at	Tmem43	5.14283	161.97	184.34	172.06	307.91	376.77	256.86	328.86	139.66	132.29	144.69	156.77	161.66	185.09	427.17	338.37	396.69	177.54	188.91	171.4	1092.77	1373.91	923.37	166.46	161.34	147.6	171.94	200.71	182.06	274.34	280.74	158.14
183	1449350_at	Osr1	5.14129	70.74	81.51	70.66	144.94	132.31	130.54	120.09	91.97	90.69	81.91	99.74	82.26	96.86	162.4	119.57	114.74	95	91.94	82.29	540.4	549.11	560.49	126.8	120.63	103.83	138.71	131.11	115.77	104.49	101.89	91.97
184	1423797_at	Aacs	5.11929	134.8	128.69	126.69	108.83	94.37	94.6	108.8	282.23	310.54	488.66	175.91	177.14	200.51	144.66	157.91	172.69	647.57	588.31	706.66	1510.91	818.83	1211.03	254.31	215.86	208.63	111.34	127.23	120.43	183.43	193.71	190.91
185	1418383_at	Apcdd1	5.02847	77.51	69.86	88.63	94.29	98.69	79.06	88.2	56.2	65.11	75.6	117.29	93.03	121.4	83.97	74.17	74.54	74.66	87.46	91.34	413	521.29	413.63	120.26	120.63	107.23	76.71	94.66	91.69	94.51	100.8	84.37
186	1415994_at	Cyp2e1	5.0082	119.89	111.77	71.91	792.94	570.03	740.17	430.8	9978.77	10874.5	11573.2	91	89.54	83	365.14	424.57	564.74	6621.86	6625.43	8198.26	9191.06	12089	10613.3	94	94.51	110.69	142.69	120.03	176.09	115.54	133.37	122.37
187	1436173_at	Dlc1	5.00163	185.03	210.26	188.69	166.49	184.29	189.57	160.2	388.83	314.71	271	287.86	243.69	301.86	956.97	847.06	1010.06	171.4	215.23	184.4	1395.66	1698.03	1337.23	108	112.23	83.11	329.43	396.11	379.09	119.69	148.09	115
188	1451501_a_at	Ghr	4.98667	104.34	107.17	101.2	586.71	462.11	638.11	398.54	2565.94	3167.06	3073.89	114.34	89.54	116.66	567.23	523.8	634.51	4059.4	4024.29	3485.46	5394.03	5483.71	3582	119.17	125.34	121	466.71	498.17	433.6	176.54	164.74	138.09
189	1435370_a_at	Ces1d	4.98221	61.37	65.66	55.09	243.69	169.89	276.29	104.63	1807.77	2387.34	2878.54	56.14	52.23	50.57	3540.77	2701.26	3461.69	1333.29	1090.2	1219.89	4238.14	4808.46	4551.06	656.11	492.63	229.71	818.31	472.03	648.03	182.63	204.09	213.09
190	1449971_a_at	Cd209f	4.98128	100.71	119.43	104	246.17	166.89	201.71	248.8	107.29	105.71	120.89	109.66	109.71	113.86	122.71	154.26	124.4	92.29	103.83	95.83	732.69	658.6	820.29	209.91	179.8	211.97	176.71	152.63	237.31	149.23	136.63	141.46
191	1428265_at	Ppp2r1b	4.98121	402.4	603.54	680.03	170.77	171.86	191.4	181.63	384.86	321.09	406.8	221.83	231.43	215.46	436.03	330.03	418.69	398.34	407.94	328.8	1627.2	1626.91	1577.54	441.69	385.66	333.17	176.71	160.2	189	351.66	291.97	220.11
192	1419100_at	Serpina3n	4.95747	190.43	136.57	136.71	140.63	151.23	105.63	201.66	1266.94	1221.46	721.29	160.26	127.43	190.37	586.49	529.11	371.06	94.29	95.29	86.94	1459.2	1228.14	1510.57	159.2	153.66	138.14	179.54	172.71	185	140.51	106.83	153.94
193	1447878_s_at	Fgfrl1	4.94109	129.71	161.77	160.14	433.17	471.43	416.97	437.03	419.43	323.09	423.83	256.97	248.77	254.4	337.97	286.89	335.51	383.34	373.03	378.2	1574.43	1907.74	1589.51	504	494.23	378.09	319.8	337.29	383.46	285.49	234.34	411.66
194	1456327_at	A530020G20Rik	4.92039	83.17	84.34	88.63	95.91	87.46	90.49	92.31	88.77	108	79.86	76.09	74.89	72.09	128.8	93.2	143.86	76.74	80.51	84.63	361.8	501.31	527.26	90.49	107.23	107.23	103.91	103.31	93.46	104.49	96.94	100.54
195	1436030_at	Cachd1	4.89721	115.03	163.29	176.74	183.63	193.51	172.54	142.83	95.06	97.14	101.46	228.37	208.37	316.09	283.63	311.89	335.51	398.86	437.23	363.37	978	1143.83	992.14	131.14	121.74	117.6	143.26	165.97	165.17	228.6	289.89	246.83
196	1434756_at	Fzd4	4.8863	123.57	138.2	116.71	434.6	497.86	452.91	451.83	253.2	244.11	203.46	131.37	135.63	141.91	386.71	404.91	491.43	412.43	379.4	346.8	1588.83	1390.11	1138.77	149.46	143.46	127	332.26	367.77	419.8	197.26	194.71	186.49
197	1426259_at	Pank3	4.88515	141.31	120.91	138.23	129.43	118.4	108.77	121.11	201.43	219.09	266.89	136.17	140.4	156.94	188.83	157.91	194.69	234.71	203.17	214.71	455.4	1292	761.94	113.66	115.77	101.34	107	102.49	115.77	312.66	330.97	301.46
198	1418849_x_at	Aqp7	4.88459	57.83	53.6	57.83	134.54	119.4	129.63	118.06	57.89	55.14	60.69	57.31	52.23	57.63	55.77	60.66	53.54	186.26	180.54	119.4	347.31	547.94	541.71	79.49	72.23	58.97	149.97	136.63	156.2	151.03	157.4	115.83
199	1417562_at	Eif4ebp1	4.86686	302.89	361.11	312.71	837.94	1251.06	812.06	1298.71	711.29	781.69	635.09	172.29	130.91	122.34	394.6	403.4	409.31	234.17	286.31	211.11	2530.29	2496.83	2461.09	466.69	440.03	354.94	862.86	899.6	743.77	319.46	355.43	248.6
200	1418804_at	Sucnr1	4.85616	143.86	150.71	125.34	76.49	64.74	73.8	59.23	730.34	444.54	746.03	59.74	59.23	57.63	58.4	57.83	59.06	573.49	580.6	715.23	1041.66	772.51	1015.09	61.91	65.63	63.8	62.23	67.97	66.89	75.43	73.17	64.4
201	1434413_at	Igf1	4.85362	440.09	400.17	399.29	539.03	545.89	639.74	737.37	1474.69	2627.17	2372.31	167.69	184.2	198.09	197.8	139.49	268.23	180.06	182.06	143.34	1955.09	2506.06	2555.29	131.14	115.77	104.74	246.49	258.51	266.17	181.77	193.71	157.34
202	1437401_at	Igf1	4.81649	512.69	356.29	405.49	657.34	554.31	705.89	766.77	1601.46	2896.86	2491.46	194.49	202.34	202.34	228.57	169	298.8	221.2	236.83	219.2	2427.4	2621.51	2633.86	119.17	140.06	134.71	321.17	350.51	411.26	177.4	161.46	150.51
203	1456584_x_at	Phgdh	4.80584	234.46	313.8	260.91	189.57	159.63	177.31	194.69	217.09	165.06	168.66	353.2	294.14	289.83	159.63	179.34	155.91	207.37	220.4	191.63	1343.06	1107.6	1016.4	426.37	403.63	400.6	244.91	207.29	216.11	235.63	237.26	228.89
204	1418049_at	Ltbp3	4.7953	110.17	113.23	104	357.49	409.57	332.17	358.74	93.4	90.69	88.4	142.63	184.2	164	463.97	393	509.71	176.94	189.71	193.77	868.49	925.09	1216.51	136.66	115.77	108.89	221.29	240.77	228.06	110.4	114.89	106.17
205	1428259_at	Pxdn	4.78802	126	124.06	116.71	220.37	199.51	256.03	202.69	167.09	163	107.94	213.74	232.71	267.17	738	663.71	886.83	178.83	202.37	203.29	1200.57	1375.26	1245.14	137.71	149.23	137.31	325.6	335.26	370.66	262.43	247.77	212.23
206	1420632_a_at	Bscl2	4.78598	208.11	210.26	202.29	190.37	186.4	174.29	178.63	337.14	329.2	333.63	308.09	326.94	364.23	330.11	227.34	262.91	491.09	483.14	443.37	1873.66	1841.91	1780.43	1309.49	1237.09	1202.77	183.54	203.46	195.94	304.91	282.77	210.46
207	1448293_at	Ebf1	4.76924	374.17	281.14	309.71	257.8	209.31	211.11	280.54	59.49	67.26	66.91	87.14	78.63	92.97	168.8	116.97	158.46	133.49	129.2	116.37	658.86	913.31	676.46	110.23	99.66	100.43	231.43	216.26	169.17	97.03	94.06	82.8
208	1420878_a_at	Ywhab	4.75482	372.74	507.51	460.17	154.4	182.23	162.89	176.57	263.03	273.37	201.14	542.29	364.69	487.03	463.37	262.06	434.54	281.89	295.97	264.4	1196.29	2010.4	1341.26	354	357.94	215.26	174.66	154.51	178.97	518.8	455.69	367.14
209	1436783_x_at	Ywhab	4.74229	1262.09	1273.29	1038.77	411.34	359.4	362.74	393.94	691.11	716.49	513.09	3598.6	2601.74	2871.74	1046.17	938.94	1319.89	995.29	943.83	965.11	3930.49	5541.97	4416.14	462	400.2	343.77	345.49	358.69	373.63	1013.94	1045.23	687.74
210	1417936_at	Ccl9	4.73915	276.97	317.03	251.97	339.69	295.94	361.11	324.97	1195.49	1655.63	970.03	105.63	103.8	98.69	255.77	236.49	244.06	111.89	103.83	95.83	1747.26	1489.29	1998	103.43	116.94	118.34	397.74	364.74	518.29	532.23	440.66	371.8
211	1417877_at	Eepd1	4.73763	109.03	102.57	109.69	570.06	542.54	666.49	392.17	186.86	114.71	140.31	122.89	146.34	145.49	121.34	118.46	114.74	90.89	102.97	91.34	989.51	946.63	835.37	143.23	144.66	139.89	165.97	159.29	156.2	193.91	197.86	170.09
212	1422748_at	Zeb2	4.7368	689.6	524.4	520.43	212.66	227.06	211.11	201.66	139.66	136.57	173.11	755.23	625.4	675.26	550.11	358.2	409.31	190.6	194.31	149.29	1741.23	1221.54	1181.94	106.97	103.51	97.06	180.8	142.17	151.23	166.77	158.37	115.83
213	1436521_at	Slc36a2	4.73611	136.26	144.34	130.97	132	119.4	143.43	126.29	105.63	101.46	88.4	95.89	84.83	92.97	271.77	238.83	254.49	106.09	104.66	114.83	683.6	803.77	603.71	113.66	124.09	129.63	244.23	247.6	262.11	133.46	131.23	142.29
214	1448354_at	G6pdx	4.7287	365.6	442.86	353.43	220.37	158.51	172.54	183.74	158.57	154.09	157.77	267.97	275.66	287.23	571.37	544.91	448.34	471.37	473.8	367.51	1856.43	1539.17	1782.63	403.14	352.57	324.6	298.17	260.37	280.66	725.4	790.94	709.11
215	1428821_at	Agpat2	4.72494	139.97	131.83	116.71	216.11	157.54	144.34	143.86	1731.51	1353.03	1488.34	85.17	83.54	92.97	264.43	255.51	249.37	288.11	342.8	306.46	3346.57	2347.49	2841.51	1411.97	1178.77	1012.6	390.29	463	429.2	1427.14	1548.89	1407.14
216	1438734_at	A530016L24Rik	4.7181	78.63	71.34	66.26	75.69	78.34	82.06	77.57	88.77	77.89	81.91	74	67.31	68.71	69.66	81.37	71.91	82.11	81.46	72.37	402.31	417.29	346.26	89.17	88.14	77.77	96.6	119.2	117.66	91.23	90.23	88.94
217	1439489_at	Ffar4	4.70477	92.34	124.06	88.63	78.09	84.09	73.8	77.57	88.77	86.31	81.91	71.89	71.14	73.29	201.54	172.06	173.26	86.2	84.94	82.29	563.49	532.17	392.83	178.03	149.23	112.43	91.23	75.89	87.14	128.31	125.09	113.34
218	1448380_at	Lgals3bp	4.67492	408.43	733.57	400.8	209.31	173.97	283.57	177.57	515.37	377.29	314.4	126.57	115.63	153.43	800.54	561.8	512.49	696.94	345	324.57	3179.31	756.63	3440.34	240.06	222.8	200.23	547.54	428.74	387.74	1820.89	1319.51	2327.77
219	1430388_a_at	Sulf2	4.67459	195.89	211.86	182.69	161.34	134.51	155.11	166.49	142.66	186.77	125.34	341.91	405.57	407.29	204.29	196.89	195.43	178.83	167.09	177.23	1239.94	1381.8	1197.37	347.77	287.83	299.37	324.8	311.8	308.83	618.11	623.66	565.91
220	1428468_at	3110043O21Rik	4.66645	279.8	215.09	232.31	239.49	271.63	278.09	258.46	204.23	235.8	170.77	251.29	258.43	256.94	207.17	104	181.29	158.14	147.91	154.46	1194.37	974	1009.51	316.06	280.46	247.17	301.74	297.03	305.74	185.97	180.09	136.49
221	1422811_at	Slc27a1	4.65663	134.8	120.91	111.09	303.86	362.71	326.94	270.91	205.71	149.8	155.49	239.6	203.63	285.66	185.11	136.6	164.71	270.91	264.4	238.54	981.89	1386.6	770.83	225	221.8	192.46	369.97	391.14	334.97	118.94	153.34	153.17
222	1440379_at	Slc1a5	4.65447	183.74	144.34	158.69	106.31	115.06	108.77	111.89	114.74	95.03	125.34	99.74	106.2	109.2	102.94	156.34	124.97	92.89	102.17	114.09	406.71	793.8	489.66	110.23	112.23	111.46	115	137.51	119.4	132.63	142.8	135.49
223	1435658_at	Slc27a1	4.64599	97.03	101	92.86	176.74	188.46	174.29	208.57	98.03	125.6	133.89	146.34	181.86	160.46	132.26	117.71	120.71	139.83	129.8	132.34	538.4	1027.51	581.06	159.2	175.4	175.14	274.54	255.46	245.71	115.54	126.14	128.14
224	1459897_a_at	Sbsn	4.64265	101.86	83	85.91	610.29	176.03	141.46	114.97	77.66	92.8	86.2	213.74	220.63	242.86	254.34	246.14	181.29	120.26	134.69	125.86	824.63	712.66	850.26	357.43	317.2	167.46	112.03	118.31	107.23	107.89	107.83	94.43
225	1416357_a_at	Mcam	4.62394	151.66	163.29	152.63	202.63	191.46	197.11	196.77	144.09	143.09	125.34	124.66	123.86	125.97	437.2	433.54	610.17	122.2	141.74	148.43	1106.46	993.97	785.06	189.29	182	170.91	234.86	265.43	265.09	201.6	193.71	185.57
226	1449002_at	Phlda3	4.61849	155.43	149.11	142.57	1381.29	1625.26	1289.6	1338.74	147	136.57	133.89	233.83	240.17	242	381.17	426.54	373.03	163.77	208.43	173.6	2317.86	1838.63	1274.34	196.23	197.54	198.54	296.77	244.71	261.06	184.29	212.29	241.54
227	1449089_at	Nrip1	4.61644	579.54	388.94	604.91	551.14	601.86	581.26	617	192.77	239.97	290.51	525.83	489.46	387.94	297.34	266.31	290.8	429.57	339.26	317.17	2251.6	1313.31	1810.49	132.29	188.26	137.31	175.31	172.71	222.11	602.6	653.4	592.2
228	1435385_at	Tshz2	4.59827	155.43	138.2	148.37	179.29	199.51	166.77	196.77	162.97	125.6	153.34	201	130.91	261.2	156.34	106.49	150.37	147.4	182.83	168.51	719.54	711.31	743.46	173.66	173.31	173.43	120.03	136.63	148.34	113	136.63	106.97
229	1439827_at	Adamts12	4.59534	68.31	98	80.29	158.71	127	127.66	135.54	82.49	79.91	71.31	76.09	73.63	74.46	88.46	80.74	82.6	90.89	81.46	82.29	370.4	451.66	472.29	86.77	98.29	89.31	100.91	86.4	110.11	94.51	99.8	102.94
230	1438312_s_at	Ltbp3	4.57885	252.97	322.09	295.86	585.34	565.86	550.03	635.11	160.03	132.29	153.34	203.66	244.89	215.46	606.49	669.77	761.23	253.89	260.66	241.37	1248.8	1450.8	1962.49	263.86	234.71	201	370.83	329	369.49	232.97	199.89	190.91
231	1448929_at	F13a1	4.57695	217.86	255.97	247.23	501.46	399.03	392.29	438.83	85.63	88.49	90.46	136.17	108.54	124.23	326.43	281.71	295.4	79.54	82.17	77.77	1345.03	1316.17	892.43	247.71	218.77	172.69	640.49	648.94	737.71	115.54	109.83	125.69
232	1417266_at	Ccl6	4.57449	939.31	1108.97	742.89	332.17	377.57	397.37	386.71	395.17	165.06	79.86	89.06	86.03	97.8	1478.77	1172.23	1615.89	159.46	139.4	130.17	2108.46	2368.89	3079.89	113.66	107.23	95.37	425.37	439.2	535.77	1327.94	1621.03	859.57
233	1452035_at	Col4a1	4.57257	464.14	608.57	441.34	685.51	754.49	567.2	955.49	381	275.46	229.8	216.57	276.97	229.51	2461.09	1993.26	2617.97	794.94	865.14	724.86	3883.06	2867.8	3875.11	312.54	257.31	195.09	982.29	1195.69	1571.17	626.11	520.31	485.43
234	1456812_at	Abcd2	4.56746	99.51	95.03	90.14	307.09	261.37	348.26	244.03	85.63	90.69	84.09	205.57	274.49	189.54	110.54	79.8	108.69	63.89	67.63	72.37	632.54	604.74	573.86	85.63	77.57	90.2	104.51	114.89	106.34	80.06	88.31	75.09
235	1447623_s_at	Prkd1	4.5661	164.71	164.91	138.23	178.46	222.09	178.11	172.46	64.51	59.11	64.89	194.49	159.26	225.94	382.6	345.8	377.4	175.14	236.83	177.97	679.4	1022.34	800.11	204.26	211.8	153.54	158.66	172.71	189.91	116.29	116.86	106.97
236	1438288_x_at	1110059G02Rik	4.5615	90.14	75.71	78.86	104.54	99.77	87.4	98.54	349	296.31	352.66	66.51	56.51	96.86	172.57	100.69	148.63	73.97	75.03	65.11	374.69	652.11	486.71	57.31	74.94	61	70.43	73.43	68.54	65.2	64.26	72.89
237	1451606_at	A530016L24Rik	4.5481	105.49	102.57	99.74	113.03	124.89	123.63	105.63	132.37	121.23	92.69	90.14	96.74	92.97	88.89	116.34	84.31	112.57	111.37	108.29	584.31	534.43	469.17	121.31	120.63	114.94	159.89	161.2	169.17	132.63	130.26	125.69
238	1416589_at	Sparc	4.50922	871.06	802.74	676.43	1976.2	1419.4	1478.37	2031.46	402.91	547.29	329.54	797.11	701.54	1368.46	5798.34	4843.31	5445.74	733.94	760	747.66	5834.17	7585.66	7771.49	1948.09	1381.4	1302.74	1682	1960.77	2208	609.26	567.29	471.43
239	1450857_a_at	Col1a2	4.49476	760.6	690.89	713.11	2994.63	1617.69	1658.03	2936.46	282.23	250.43	271	238.71	251.11	237.57	1989.2	2311.23	2285.2	565.06	461.11	483.86	3202.2	4495.11	5434.8	376.17	265.03	296.09	1022.69	1204.74	955.54	780.31	670.57	699.49
240	1427884_at	Col3a1	4.48468	123.57	120.91	123.8	318.57	204.29	182.06	348.46	82.49	71.37	75.6	67.6	59.23	60.34	267.17	195.49	183.74	90.31	90.17	80.74	457.63	644.31	892.43	80.69	85.6	75.09	155.26	177.51	194.03	245.14	218.6	172.77
241	1416301_a_at	Ebf1	4.47275	721.77	388.94	505.51	281.43	245.31	201.71	257.54	66.17	61.14	58.74	81.2	74.89	98.69	105.69	68.8	109.31	107.43	109.8	113.29	540.4	1064.2	732	80.69	108.63	68.66	232.89	203.46	260.06	107	75.8	81.26
242	1418494_at	Ebf2	4.45065	79.8	78.6	71.91	138.03	122.69	126.57	137.66	66.17	77.89	60.69	72.97	67.31	74.46	75.17	69.03	82.6	71.86	75.91	72.37	287.66	470.2	453	92.83	90.66	108.2	105.14	123.69	130	87.14	80.17	99.74
243	1451679_at	Arxes2	4.45012	77.51	75.71	74.71	81.6	78.34	85.31	71.26	76.09	77.89	66.91	620.43	531.26	746.51	94.71	84.31	85	81.57	77.74	79.37	588.54	711.31	611.09	91.51	89.43	95.37	99.09	98.14	120.43	87.14	79.26	81.26
244	1426658_x_at	Phgdh	4.43684	384.57	339.77	393	368.23	366.14	321.2	343.97	228.14	186.77	277.66	448.31	414.69	469.74	259.49	400.46	260.43	295.4	328.29	328.8	1782.63	1728.74	1803.74	684.06	731.34	647.29	442.71	466	434.66	461.51	488.4	409.83
245	1440311_at	Sorbs1	4.4265	131	78.6	104	127.66	223.17	123.63	124.23	104.11	176.14	190.29	128.4	162.91	116.66	93.8	98.66	181.89	109.91	108	129.51	517.89	848.97	722.17	68.03	86.8	77.77	405.26	436.23	477.09	107.89	126.14	106.97
246	1429273_at	Bmper	4.42545	100.71	88.91	91.37	153.66	166.89	187.74	169.43	93.4	77.89	71.31	130.46	138	138.4	180.97	199.54	185.63	73.97	76.86	77.77	449.03	467.69	661.97	91.51	95.77	89.31	127.77	132.09	130	88.03	89.29	82.8
247	1436991_x_at	Gsn	4.42422	1645.23	1631.51	1534.83	4733.6	4664.4	4159.6	4071.14	204.23	178.17	181.83	274.49	268.37	375.63	4163	4034.09	4880.54	532.43	556.97	363.37	7934.69	10323.7	9596.83	817.34	591.06	626.46	6163.29	4788.51	5111.51	755.17	773.89	682.77
248	1436771_x_at	Pgd	4.41558	778.94	925.31	723.74	327.4	300.43	264.4	282.34	608.06	500.34	642.63	307.23	335.8	349.2	586.49	454.89	644.26	1017.2	1122.94	854	4027.69	2997.89	3297.6	622.14	520.51	446.74	247.8	248.6	243.6	2876.26	2698.11	2891.03
249	1416321_s_at	Prelp	4.39967	198.46	241.14	176.74	480.97	352.11	344.8	358.74	401.63	345.51	205.63	173.23	133.37	213.66	1250.77	891.06	1212.57	182.63	208.43	251.34	1403.43	1366.06	1840.83	158.03	148.09	138.97	360.4	390.11	347.71	186.91	224.89	202.31
250	1416529_at	Emp1	4.39164	155.43	171.4	173.63	595	479.57	439.8	510.37	77.66	69.37	81.91	80.09	81.09	86.03	1043.29	967.6	1128.6	237.74	242.86	190.23	1528.34	2356.17	1921.6	121.31	107.23	92.83	418.46	429.86	538.91	1264.8	1375.94	1178.43
251	1438861_at	Bnc2	4.38139	84.29	87.46	84.34	133.63	158.51	144.34	126.29	76.09	73.46	75.6	100.83	84.83	91	133.89	111.51	129.26	347.2	390.77	411.46	517.89	648	694.8	188.26	176.54	143.26	103.29	96.4	105.43	114.63	95.97	95.14
252	1438001_x_at	Reep5	4.35915	1219.91	1901.91	1766.51	402.69	417.14	400.14	354.11	337.14	300.4	268.89	538.6	506.09	561.54	759.26	733.94	693.86	619.29	573.14	565.2	3989.57	1948.31	2218.54	571.94	560.94	431.94	769.69	629.77	807.14	270.2	240.49	261.77
253	1416740_at	Col5a1	4.35787	147.74	205.37	227.69	333.14	236.51	212.09	319.2	139.66	121.23	107.94	95.89	100.26	97.8	213.69	280.77	204.77	142.43	142.63	146.31	1017.37	776.4	900.86	222.89	166.66	190.71	310.54	348.34	393.06	237.37	242.54	183.91
254	1449368_at	Dcn	4.35135	442.89	362.74	382.57	4520.71	4183.54	3935.91	4512.74	1274.83	1527.4	992.37	264.4	238.8	609.63	1691.97	1742.54	1668.91	597.23	520.09	475.86	6834.09	7555.46	8490.89	603.17	464.86	385.2	5502.83	4679.06	4367.03	1199.29	1126.77	803.51
255	1456292_a_at	Vim	4.34114	1566.77	1722.34	1679.63	1218.86	919.09	1027	1076.23	219.91	163	114.63	242.31	201.11	301.86	2604.49	2015.49	2678.6	241.37	238.43	205.34	3630.74	4265.11	4235.2	785.26	802.29	365.89	1411.6	1244.69	1576.57	667.29	483.49	307.86
256	1425546_a_at	Trf	4.32716	1206.37	1060.51	856.66	342.23	267.11	286.2	216.57	11622.2	12516.5	10589.9	802.94	572.94	1355.34	2236.91	2316.23	2535.51	182.63	224.06	244.97	7513.09	8241.91	8330.66	361.74	280.46	264.37	334.37	320.66	327.77	220.83	236.37	168.46
257	1443749_x_at	Slc1a3	4.31937	186.29	160.14	178.09	122.51	129.2	122.63	134.54	145.51	132.29	131.69	861.2	828.43	957.83	201.09	147.8	211.57	132.29	113.83	128.71	775.74	1288.74	913.63	142.17	142.4	163.09	159.31	136.63	148.34	178.17	160.57	178.8
258	1460208_at	Fbn1	4.30614	203.94	219.71	193.09	703.89	429.09	503.91	674.63	98.03	121.23	94.86	91	87.26	113.86	445.54	456.4	499.23	191.26	194.31	174.26	1176.09	1349.14	1368.23	152.71	113.34	103	497.17	530.71	750.71	271.74	250.74	273.26
259	1436729_at	Afap1	4.29879	176.74	193.91	184.26	255.34	247.2	220.37	250.66	99.63	92.8	88.4	268.71	236.4	322.2	429.6	316.4	400.17	356.29	390.77	353.43	1244.97	880.94	934.69	191.31	188.26	178.6	279.54	275.37	292.11	136.14	119.06	101.37
260	1430237_at	Cldn22	4.29176	128.4	113.23	115.34	144.06	133.43	121.63	129.4	132.37	151.83	135.94	126.57	133.37	120.46	117.03	105.71	112.89	148.06	152.54	155.91	740.86	491.43	622.8	151.69	174.46	166.57	163.23	193.06	194.94	155.31	132.34	224.51
261	1417381_at	C1qa	4.26574	1381.29	1480.14	1058.49	338	232.77	266.14	251.83	546.66	339.54	185.94	521.14	403.29	494.97	449	354.46	299.31	333.26	235.34	218.4	2351.83	1509.6	2737.74	281.49	224.83	181.17	840.54	734.4	799.54	769.94	715.94	501
262	1416778_at	Sdpr	4.25309	769.63	712.31	650.71	621.29	513.09	654.71	686.23	310.74	275.46	221	156.77	171.2	156.94	4531.51	3729.83	4703.4	348.86	439.31	393.66	4587.77	3951.91	3811.6	115.83	134.63	118.34	1937.14	1974.51	2058.91	253.06	257.83	207.77
263	1448213_at	Anxa1	4.24529	904.91	888.43	772.29	829.31	592.51	638.86	627.77	188.26	151.83	127.49	131.37	110.8	138.4	3457.57	2711.43	3184.06	316.29	320.97	302.89	3005.57	3243.66	2871.94	125.77	137.86	127	657.74	743.6	668.77	454.94	466.77	275.14
264	1433490_s_at	Epb41l2	4.24297	689.6	638.97	533.6	320.94	280.77	308.57	317.17	257.46	203.97	151.17	424.09	405.57	406.57	942.31	659.14	1045.6	227.91	244.46	215.46	2222.46	1554.71	1734.97	586.46	673.63	612.54	318.4	330.97	346.69	349.94	354.4	278.8
265	1449153_at	Mmp12	4.24218	136.26	78.6	85.91	73.97	80.69	69.63	75.57	64.51	86.31	66.91	65.37	61.97	65.11	117.63	92.86	95.71	107.43	93.6	84.63	234.14	210.94	630.6	72	73.57	63.8	95.4	94.66	110.11	87.14	82.91	84.37
266	1428538_s_at	Rarres2	4.21244	377.17	515.86	308.11	332.17	302.29	312.89	327.77	2962.83	3862.86	3020.77	140.8	111.91	144.66	1348.49	1276.69	1120.51	309.8	283.57	258.74	2761.06	2876.09	3509.77	189.29	187.14	178.6	349.86	422.89	431.34	450.86	471.54	267.06
267	1456312_x_at	Gsn	4.20396	1443.09	1546.29	1128.37	6923.31	6609.2	6124.37	6377.43	169.97	156.23	146.89	292.29	332.09	405.51	8473.77	7596.86	8722.83	876	775.51	648.71	11919.4	12820.6	12654.2	1215.63	975.46	868.31	6895.74	6104.49	5825.46	789.74	974.6	621.89
268	1428190_at	Slc25a1	4.20379	208.11	195.51	147	201.66	137.57	171.46	119.03	1082.43	924	1026.97	197.2	198.77	237.57	406.37	269.2	323.8	554.63	524.4	502.31	2168.46	1321.97	1483.43	485.63	439.17	372.77	145.23	129.14	145.37	618.94	656.94	621.89
269	1438511_a_at	Rgcc	4.19922	394.8	657.11	1307.29	3379.57	2990.54	1893.11	2714.4	64.51	61.14	58.74	496.83	332.09	517.57	2075.03	1659.34	2228.8	494.29	584.71	575.51	3577.83	5260.37	4589.11	1022.4	874.6	558.29	1089.8	1454.14	1753.89	152.71	205.03	247.77
270	1424349_a_at	Lpgat1	4.1919	556.4	423.23	428	237.74	189.49	169.63	184.66	1265.37	1380.57	1168.11	1099.49	1021.46	830.71	306.4	267.71	277.91	613.29	644.2	624.94	2415.69	3738.31	3757	524.17	577.83	532.4	391.09	377.86	416.74	2563.49	2647.83	2346.26
271	1424050_s_at	Fgfr1	4.18503	128.4	133.43	102.69	339.69	423.23	347.37	366.91	111.74	108	110.06	256.97	207.31	293.31	240.03	176.17	266.97	202.37	198.74	206.06	950.11	741.31	738.97	130.03	137.86	93.71	153.86	174.6	166.11	108.77	124.06	111.74
272	1449568_at	Klb	4.18067	79.8	96.49	88.63	91.71	89.86	83.26	93.37	425.4	492.69	294.83	90.14	89.54	96.86	93.8	115.09	81.94	75.29	89.17	89.89	736.8	412.49	560.49	184.23	153.66	171.86	108.86	133.8	97.14	95.37	91.2	123.2
273	1416591_at	Rab34	4.17935	142.63	116.37	116.71	142.4	158.51	148.34	149	172.71	145.46	144.69	168.69	181.86	177.31	337.31	311.89	334.29	667.71	611.66	800.34	879.4	1071.54	1046.6	261.06	236.6	203.66	194	194.03	192	137.8	127.17	119.91
274	1426978_at	Klhl2	4.17579	213.6	234.63	250.4	132.77	131.26	117.66	144.89	453.74	435.26	525.06	1089.83	846.37	1264.8	322.37	207.31	301.8	279.4	331.09	257.2	913.2	1619.66	1392.8	125.77	119.4	78.71	102.66	102.49	97.94	215.46	210.23	182.17
275	1449401_at	C1qc	4.16639	1125.2	1652.03	1017.37	196.34	196.43	206.54	205.71	424.11	327.31	146.89	371.11	332.09	424.69	347.86	273.94	250.63	265.46	187.46	164.03	1907.97	1121.09	1921.6	249.54	206.94	159.54	448.71	356.51	405.97	391.29	471.54	284.97
276	1452217_at	Ahnak	4.1574	1154.6	1057.17	1133.2	1496.14	1720.74	1279.94	1523.77	175.57	188.83	157.77	244.2	221.83	264.6	4205.23	3457.2	5110.63	489.66	422.09	345.49	4203.26	4936.6	4829.77	209	226.74	222.89	1130.4	1399.74	1346.49	660.26	931.23	586.29
277	1456722_at	Chrdl1	4.1516	78.63	87.46	94.29	165.6	134.51	169.63	142.83	74.54	65.11	90.46	158.51	140.4	134.77	157.77	98	152.34	123.4	133.8	91.34	339.17	582.51	556.09	134.57	135.49	141.6	108.86	96.4	110.11	102.83	100.8	98.17
278	1421681_at	Nrg4	4.14647	92.34	90.37	78.86	89.11	96.66	90.49	94.37	132.37	246.17	99.31	77.14	84.83	77.63	100	98.37	103.89	101.63	107.17	120.77	400.17	590.51	334.6	88.06	86.8	103	111.34	116.63	112.97	122.26	124.06	136.49
279	1456389_at	Zeb2	4.12964	409.91	396.83	323.29	147.6	172.91	176.26	164.31	114.74	79.91	75.6	278.2	265.83	319.6	292.17	105.17	238.43	120.26	111.37	100.34	503.54	693.71	938.89	79.49	80.37	76.83	118.86	110.37	139.49	119.69	111.86	98.17
280	1448392_at	Sparc	4.1224	1188.14	1519.89	970.63	2888.83	1874.51	2006.49	2909.29	435.26	381.03	199.03	569.29	500.06	1070.03	4745.03	4678.91	4043.57	679.54	667.54	712.11	6196.89	6773.8	6623.29	2287.31	1731.03	1708.37	1370.34	1706.14	1863.43	663.37	543.97	448.71
281	1436233_at	Btnl9	4.12143	107.83	130.31	119.51	102.83	120.46	127.66	124.23	179.77	167.26	118.86	69.69	63.29	78.69	95.29	109.94	80	130.37	144.89	158.94	449.03	729.26	412.17	90.49	97.11	97.89	200.71	267.4	329.71	103.71	99.8	85.09
282	1450658_at	Adamts5	4.1179	127.34	136.57	123.8	158.71	149.11	152.17	133.46	102.69	84.23	90.46	99.74	96.74	86.03	117.03	121.86	106.94	121.49	131.46	153.09	689.66	322.43	565.06	122.46	142.4	114.09	165.26	192.06	205.06	113.77	114.89	111.74
283	1437902_s_at	Rarres2	4.11784	506.71	623.97	426.49	338.77	260.51	269.86	301.4	2712.17	2678.91	2677.31	149.17	155.83	187.77	1120.83	1044.91	1076.8	402.51	354.31	292.26	2613.94	2343.46	3151.03	216.89	203.83	158.8	303.23	332.03	319.26	494.54	510.91	258.26
284	1418448_at	Rras	4.11075	301.43	347.91	283.6	409.77	414.63	353.29	418.6	461.06	408.49	344.09	213.74	185.49	229.51	1506.2	1067.71	1234.14	289.83	282.06	292.94	1829.8	1741.34	1914.94	378.91	348.23	358.06	379.8	451.8	436.83	342.31	411.43	304.11
285	1451888_a_at	Tenm4	4.10573	79.8	91.97	90.14	95.11	79.54	82.06	89.11	90.34	82.06	90.46	201	219.46	231.4	78.31	79.8	78.8	96.86	101.4	95.83	349.31	531.03	436.34	105.74	110.97	107.23	103.29	106.86	109.14	100.2	98.86	97.4
286	1417063_at	C1qb	4.10396	1368.83	1750.89	1213.77	271	242.51	384.86	284.29	550.71	331.31	166.49	516.57	364.69	528.97	433.17	450.97	320.8	365.37	251.14	200.26	2431.6	1630.49	2762.8	449	369.97	362.71	910.8	670.74	923.57	702	682.51	453.43
287	1455112_at	Aifm2	4.10132	75.17	86.03	76.09	140.63	190.43	145.49	136.6	176.91	165.06	140.31	95.89	88.46	97.8	156.83	140.69	149.86	152.49	159.49	145.51	534.51	660.83	582.57	158.03	159.2	168.31	189.03	220.2	234.29	128.31	133.37	135.49
288	1437380_x_at	Pgd	4.09794	752.8	953.23	684.6	312.11	290.66	251.49	292	544.37	463.86	604.14	322.83	335.8	335.2	531.43	440.46	605.09	1009.91	1005.57	971.89	3275.89	2880.8	3227.74	625.09	548.14	346.09	258.6	211.29	274.54	2801.89	2763.77	2836.8
289	1452387_a_at	Amotl2	4.08415	318.54	262.6	214.26	223.69	317.09	283.57	283.34	245.06	292.14	318.69	188.06	204.86	216.34	1196.83	765.86	1222.57	502.09	533.29	463	1536.66	1572.66	1453.51	214.86	197.54	182.86	380.49	395.03	386.66	227.77	189.54	200.6
290	1456081_a_at	Aacs	4.08395	141.31	131.83	128.14	107.14	109.77	101.66	100.51	335.8	357.6	523	227.49	193.8	279.51	148.97	170.2	174.43	718.2	707.09	713.77	1415.54	721.94	913.63	263.86	204.89	151.86	116.4	118.31	118.51	201.6	208.09	219.17
291	1448590_at	Col6a1	4.08027	180.91	178.03	172.06	729.91	476.43	539.77	656.74	139.66	118.97	129.63	145.49	247.4	148.06	1073	898.91	1094.34	209.31	195.71	194.51	1695.86	1537.89	1669.77	207.06	191.43	170.91	481.26	443.34	567.8	596.37	580.74	448.71
292	1431143_x_at	Aifm2	4.07516	84.29	107.17	81.74	176.74	202.4	177.31	170.4	215.54	214.69	179.6	83.11	106.2	88.09	155.86	134.23	153.51	157.51	167.09	150.83	706.6	648	669.09	333.89	280.46	297.71	176.09	178.37	215.2	114.63	122.06	110.14
293	1454736_at	Sowahc	4.07409	335.97	334.94	351.91	147.6	120.46	118.69	99.46	222.74	184.63	175.2	186.2	167.57	226.86	480.34	382.03	516.89	267.94	290.66	240.09	874.89	1185.34	972.14	195.31	216.89	179.49	109.54	126.43	112.03	373.49	494.86	288.63
294	1450344_a_at	Ptger3	4.07146	78.63	105.63	98.43	113.03	87.46	97.74	88.2	67.8	69.37	66.91	101.74	76.11	107.4	97.69	84.77	79.54	519.86	445.6	213.31	530.46	501.31	398.71	72	73.57	75.09	75	72.6	67.69	88.77	80.17	75.09
295	1423911_at	Ppp2r5a	4.06798	862.89	703.74	767.57	720.49	640.31	748.46	690.2	1054.6	965.34	1418.14	601.49	535.43	617.49	1018.03	898.91	964.74	718.89	693.66	538.31	2636.57	3192.4	2824.14	191.31	157.09	124.43	843.09	793.2	787.71	621.94	656.94	518.77
