# Supplementary material for: Chordin-like 1, a Novel Adipokine, Markedly Promotes Adipogenesis and Lipid Accumulation
Source: Cells. 2023 Feb 15;12(4):624. doi: 10.3390/cells12040624 (PMC9953935; doi:10.3390/cells12040624)
Supplement: Supplementary file 1 [file cells-12-00624-s001.zip › Table_S3.xlsx]

## Sheet: Tissue_sample
	Table S3. Sample sizes of the GTEx data for human tissues.
	Original body site	Original sample number	Sample number after filtering
			(RIN ≥ 6.0)
	Adrenal Gland	190	178
	Artery - Aorta	299	271
	Brain - Amygdala	100	88
	Brain - Anterior cingulate cortex (BA24)	121	110
	Brain - Caudate (basal ganglia)	160	155
	Brain - Cerebellar Hemisphere	136	131
	Brain - Cerebellum	173	164
	Brain - Cortex	158	140
	Brain - Frontal Cortex (BA9)	129	121
	Brain - Hippocampus	123	111
	Brain - Hypothalamus	121	115
	Brain - Nucleus accumbens (basal ganglia)	147	133
	Brain - Putamen (basal ganglia)	124	117
	Brain - Spinal cord (cervical c-1)	91	90
	Brain - Substantia nigra	88	75
	Esophagus - Mucosa	407	391
	Heart - Atrial Appendage	297	280
	Heart - Left Ventricle	303	271
	Kidney - Cortex	45	35
	Liver	175	154
	Minor Salivary Gland	97	97
	Muscle - Skeletal	564	560
	Ovary	133	129
	Pancreas	248	233
	Pituitary	183	169
	Skin - Not Sun Exposed (Suprapubic)	387	368
	Skin - Sun Exposed (Lower leg)	473	453
	Small Intestine - Terminal Ileum	137	130
	Spleen	162	147
	Stomach	262	239
	Testis	259	229
	Whole Blood	407	403
	Adipose - Subcutaneous	442	402

## Sheet: Sheet1
Adrenal Gland
Artery - Aorta
Brain - Amygdala
Brain - Anterior cingulate cortex (BA24)
Brain - Caudate (basal ganglia)
Brain - Cerebellar Hemisphere
Brain - Cerebellum
Brain - Cortex
Brain - Frontal Cortex (BA9)
Brain - Hippocampus
Brain - Hypothalamus
Brain - Nucleus accumbens (basal ganglia)
Brain - Putamen (basal ganglia)
Brain - Spinal cord (cervical c-1)
Brain - Substantia nigra
Esophagus - Mucosa
Heart - Atrial Appendage
Heart - Left Ventricle
Kidney - Cortex
Liver
Minor Salivary Gland
Muscle - Skeletal
Ovary
Pancreas
Pituitary
Skin - Not Sun Exposed (Suprapubic)
Skin - Sun Exposed (Lower leg)
Small Intestine - Terminal Ileum
Spleen
Stomach
Testis
Whole Blood
Adipose - Subcutaneous
