# Supplementary material for: Chordin-like 1, a Novel Adipokine, Markedly Promotes Adipogenesis and Lipid Accumulation
Source: Cells. 2023 Feb 15;12(4):624. doi: 10.3390/cells12040624 (PMC9953935; doi:10.3390/cells12040624)
Supplement: Supplementary file 1 [file cells-12-00624-s001.zip › Table_S4.xlsx]

## Sheet: all_genes
Table S4. RNA-seq analysis of 3T3-L1 cells with or without CHRDL1 treatment
GeneID	Length	Ctrl-Expression	Case-Expression	log2FoldChange(Case/Ctrl)	Padj	Up/Down-Regulation	Pvalue	Symbol	Cellular Component	Molecular Function	Biological Process	Kegg Orthology	Nr Description	Desc
57875	1916	712.632	4322.66	2.60069	2.75873e-184	Up	1.66109e-188	Angptl4	GO:0005615//extracellular space;GO:0072562//blood microparticle;GO:0005576//extracellular region;GO:0005578//proteinaceous extracellular matrix	GO:0042802//identical protein binding;GO:0004857//enzyme inhibitor activity	GO:0051005//negative regulation of lipoprotein lipase activity;GO:0009267//cellular response to starvation;GO:0001525//angiogenesis;GO:0051260//protein homooligomerization;GO:0043066//negative regulation of apoptotic process;GO:2000352//negative regulation of endothelial cell apoptotic process;GO:0001666//response to hypoxia;GO:0070328//triglyceride homeostasis;GO:0045834//positive regulation of …	K08767//angiopoietin-like 4	NP_065606.2//angiopoietin-related protein 4 precursor [Mus musculus]	2
11770	646	446.671	2881.31	2.68944	1.38339e-110	Up	1.66593e-114	Fabp4	GO:0070062//extracellular exosome;GO:0005654//nucleoplasm;GO:0005737//cytoplasm	GO:0005504//fatty acid binding;GO:0005215//transporter activity	GO:0045892//negative regulation of transcription, DNA-templated;GO:0050872//white fat cell differentiation;GO:0050729//positive regulation of inflammatory response;GO:0071356//cellular response to tumor necrosis factor;GO:0001816//cytokine production;GO:0006469//negative regulation of protein kinase activity;GO:0050873//brown fat cell differentiation;GO:0042632//cholesterol homeostasis;GO:0071285…	K08753//fatty acid-binding protein 4, adipocyte	NP_077717.1//fatty acid-binding protein, adipocyte [Mus musculus]	2
11606	1856	1006.49	2756.82	1.45367	3.37942e-81	Up	6.10444e-85	Agt	GO:0070062//extracellular exosome;GO:0072562//blood microparticle;GO:0005737//cytoplasm	GO:0031702//type 1 angiotensin receptor binding;GO:0031703//type 2 angiotensin receptor binding;GO:0005179//hormone activity	GO:0003051//angiotensin-mediated drinking behavior;GO:0007202//activation of phospholipase C activity;GO:0014824//artery smooth muscle contraction;GO:0007568//aging	K09821//angiotensinogen	NP_031454.3//angiotensinogen [Mus musculus]	3
12894	4331	660.841	1693.61	1.35773	3.71409e-44	Up	8.94531e-48	Cpt1a	GO:0016020//membrane;GO:0031307//integral component of mitochondrial outer membrane;GO:0016021//integral component of membrane;GO:0005743//mitochondrial inner membrane;GO:0005739//mitochondrion;GO:0005741//mitochondrial outer membrane	GO:0016746//transferase activity, transferring acyl groups;GO:0042802//identical protein binding;GO:1990698//palmitoleoyltransferase activity;GO:0004095//carnitine O-palmitoyltransferase activity	GO:0006810//transport;GO:0006006//glucose metabolic process;GO:0007623//circadian rhythm;GO:0014070//response to organic cyclic compound;GO:0042493//response to drug;GO:0032000//positive regulation of fatty acid beta-oxidation;GO:0006641//triglyceride metabolic process;GO:0042755//eating behavior;GO:0051260//protein homooligomerization;GO:0001676//long-chain fatty acid metabolic process;GO:005079…	K08765//carnitine O-palmitoyltransferase 1, liver isoform [EC:2.3.1.21]	EDL32932.1//carnitine palmitoyltransferase 1a, liver, isoform CRA_b, partial [Mus musculus]	2
14081	3925	367.97	1428.57	1.95691	8.3877e-38	Up	2.5252e-41	Acsl1	GO:0016021//integral component of membrane	GO:0016874//ligase activity	GO:0008152//metabolic process	K01897//long-chain acyl-CoA synthetase [EC:6.2.1.3]	XP_021506438.1//long-chain-fatty-acid--CoA ligase 1 isoform X1 [Meriones unguiculatus]	4;1
12350	1537	66.477	529.155	2.99276	3.90482e-34	Up	1.4107e-37	Car3	GO:0005829//cytosol;GO:0005737//cytoplasm	GO:0008270//zinc ion binding;GO:0004089//carbonate dehydratase activity;GO:0016791//phosphatase activity;GO:0016151//nickel cation binding	GO:0006979//response to oxidative stress;GO:0006730//one-carbon metabolic process;GO:0045471//response to ethanol	K01672//carbonic anhydrase [EC:4.2.1.1]	NP_031632.2//carbonic anhydrase 3 [Mus musculus]	3
18563	4146	2836.84	4902.17	0.789133	9.2343e-32	*	3.89211e-35	Pcx	GO:0005739//mitochondrion	GO:0004736//pyruvate carboxylase activity;GO:0046872//metal ion binding;GO:0004075//biotin carboxylase activity;GO:0005524//ATP binding;GO:0042802//identical protein binding;GO:0009374//biotin binding	GO:0006090//pyruvate metabolic process;GO:0019074//viral RNA genome packaging;GO:0044791//positive regulation by host of viral release from host cell;GO:0006094//gluconeogenesis;GO:0010629//negative regulation of gene expression	K01958//pyruvate carboxylase [EC:6.4.1.1]	NP_001156418.1//pyruvate carboxylase, mitochondrial isoform 1 [Mus musculus];XP_021006914.1//pyruvate carboxylase, mitochondrial isoform X1 [Mus caroli]	1;3
103968	1886	10.4487	149.734	3.841	4.55448e-31	Up	2.19387e-34	Plin1	GO:0005783//endoplasmic reticulum;GO:0005811//lipid droplet;GO:0005829//cytosol	NA	GO:0019433//triglyceride catabolic process;GO:0016042//lipid catabolic process	K08768//perilipin-1	EDL07054.1//perilipin, isoform CRA_e, partial [Mus musculus]	1;2
16592	968	454.498	1199.6	1.40021	2.28068e-30	Up	1.23592e-33	Fabp5	GO:0070062//extracellular exosome;GO:0005737//cytoplasm	GO:0008289//lipid binding;GO:0005215//transporter activity	GO:0006006//glucose metabolic process;GO:0015758//glucose transport;GO:0006656//phosphatidylcholine biosynthetic process;GO:0006629//lipid metabolic process	K08754//fatty acid-binding protein 5, epidermal	NP_034764.1//fatty acid-binding protein, epidermal isoform 1 [Mus musculus];NP_001259026.1//fatty acid-binding protein, epidermal isoform 2 [Mus musculus];NP_001259027.1//uncharacterized protein LOC16592 isoform 3 [Mus musculus]	1;3
12491	3531	9.30948	144.704	3.95826	2.71723e-30	Up	1.6361e-33	Cd36	GO:0005615//extracellular space;GO:0009986//cell surface;GO:0009897//external side of plasma membrane;GO:0016324//apical plasma membrane;GO:0031526//brush border membrane;GO:0016021//integral component of membrane;GO:0045177//apical part of cell	GO:0008289//lipid binding;GO:0071813//lipoprotein particle binding;GO:0030169//low-density lipoprotein particle binding;GO:0070892//lipoteichoic acid receptor activity;GO:0008035//high-density lipoprotein particle binding	GO:0007155//cell adhesion;GO:1990000//amyloid fibril formation;GO:0006955//immune response;GO:0007166//cell surface receptor signaling pathway;GO:1904646//cellular response to amyloid-beta;GO:0043277//apoptotic cell clearance	K06259//CD36 antigen	NP_031669.3//platelet glycoprotein 4 [Mus musculus]	1;4
14311	1702	5.40153	84.8421	3.97334	1.16473e-23	Up	7.7144e-27	Cidec	GO:0005634//nucleus;GO:0005783//endoplasmic reticulum;GO:0005811//lipid droplet;GO:0005829//cytosol	NA	GO:0097194//execution phase of apoptosis;GO:0006355//regulation of transcription, DNA-templated;GO:0006351//transcription, DNA-templated;GO:0034389//lipid particle organization;GO:0042981//regulation of apoptotic process;GO:0051004//regulation of lipoprotein lipase activity;GO:0006915//apoptotic process	K02310//DNA fragmentation factor, 45 kD, alpha subunit	EDK99468.1//cell death-inducing DFFA-like effector c, isoform CRA_c, partial [Mus musculus];EDK99469.1//cell death-inducing DFFA-like effector c, isoform CRA_d, partial [Mus musculus]	1;3
66447	635	763.605	1522.17	0.995235	4.79349e-22	*	3.4635e-25	Mgst3	GO:0016020//membrane;GO:0043231//intracellular membrane-bounded organelle;GO:0070062//extracellular exosome;GO:0005783//endoplasmic reticulum;GO:0031090//organelle membrane;GO:0005635//nuclear envelope;GO:0016021//integral component of membrane;GO:0005789//endoplasmic reticulum membrane	GO:0004364//glutathione transferase activity;GO:0004464//leukotriene-C4 synthase activity;GO:0004602//glutathione peroxidase activity	GO:0010243//response to organonitrogen compound;GO:0019370//leukotriene biosynthetic process;GO:0006629//lipid metabolic process	K00799//glutathione S-transferase [EC:2.5.1.18]	NP_079845.1//microsomal glutathione S-transferase 3 [Mus musculus]	1
66853	2635	1284.56	2422.68	0.915331	1.86848e-21	*	1.46256e-24	Pnpla2	GO:0016020//membrane;GO:0005654//nucleoplasm;GO:0005811//lipid droplet;GO:0005829//cytosol;GO:0016021//integral component of membrane;GO:0005886//plasma membrane	GO:0004806//triglyceride lipase activity	GO:0019433//triglyceride catabolic process;GO:0010891//negative regulation of sequestering of triglyceride;GO:0010898//positive regulation of triglyceride catabolic process;GO:0019915//lipid storage;GO:0044242//cellular lipid catabolic process;GO:0034389//lipid particle organization;GO:0055088//lipid homeostasis	K16816//patatin-like phospholipase domain-containing protein 2 [EC:3.1.1.3]	NP_001157161.1//patatin-like phospholipase domain-containing protein 2 isoform 1 [Mus musculus];AAH44781.1//Pnpla2 protein [Mus musculus];NP_080078.2//patatin-like phospholipase domain-containing protein 2 isoform 2 [Mus musculus]	1;3
70564	1614	284.938	708.296	1.31371	5.25625e-21	Up	4.43085e-24	Fam213a	GO:0070062//extracellular exosome;GO:0005739//mitochondrion;GO:0005737//cytoplasm	GO:0016209//antioxidant activity	GO:0045670//regulation of osteoclast differentiation;GO:0055114//oxidation-reduction process	K08052//neurofibromin 1;K15717//prostamide/prostaglandin F2alpha synthase [EC:1.11.1.20]	NP_001303661.1//redox-regulatory protein FAM213A isoform a [Mus musculus];XP_008583278.1//PREDICTED: redox-regulatory protein FAM213A isoform X1 [Galeopterus variegatus]	4;1
78558	2666	437.976	876.41	1.00075	1.09831e-20	Up	9.91969e-24	Htra3	GO:0005576//extracellular region	GO:0004252//serine-type endopeptidase activity;GO:0005520//insulin-like growth factor binding;GO:0004175//endopeptidase activity;GO:0008236//serine-type peptidase activity	GO:0001558//regulation of cell growth;GO:0030514//negative regulation of BMP signaling pathway;GO:0006508//proteolysis;GO:0030512//negative regulation of transforming growth factor beta receptor signaling pathway	K08785//HtrA serine peptidase 3 [EC:3.4.21.-]	XP_021018047.1//serine protease HTRA3 isoform X2 [Mus caroli];NP_001036080.1//serine protease HTRA3 isoform b precursor [Mus musculus];XP_021018046.1//serine protease HTRA3 isoform X1 [Mus caroli];NP_084403.2//serine protease HTRA3 isoform a precursor [Mus musculus]	3;2
21807	1802	3219.37	4635.71	0.526012	1.88417e-20	*	1.81519e-23	Tsc22d1	GO:0005634//nucleus;GO:0005737//cytoplasm	GO:0000978//RNA polymerase II proximal promoter sequence-specific DNA binding;GO:0001077//transcriptional activator activity, RNA polymerase II proximal promoter sequence-specific DNA binding;GO:0003700//DNA binding transcription factor activity;GO:0046983//protein dimerization activity	GO:0043065//positive regulation of apoptotic process;GO:0045944//positive regulation of transcription from RNA polymerase II promoter;GO:0006351//transcription, DNA-templated;GO:0043066//negative regulation of apoptotic process;GO:0006366//transcription from RNA polymerase II promoter;GO:0008284//positive regulation of cell proliferation	K16628//collagen, type VII, alpha;K13908//mucin-5B;K09199//transcription factor Sp9;K21125//mucin-5AC;K15033//peptidyl-tRNA hydrolase ICT1 [EC:3.1.1.29]	NP_997535.2//TSC22 domain family protein 1 isoform 1 [Mus musculus];NP_033392.1//TSC22 domain family protein 1 isoform 2 [Mus musculus];BAE22878.1//unnamed protein product [Mus musculus];BAD32600.1//mKIAA1994 protein, partial [Mus musculus]	1;4;3;2
76453	3226	3306.31	2239.85	-0.561823	7.72832e-18	*	7.91073e-21	Prss23	GO:0070062//extracellular exosome;GO:0005634//nucleus;GO:0005615//extracellular space	GO:0004252//serine-type endopeptidase activity	NA	K09627//serine protease 23 [EC:3.4.21.-]	XP_006508362.1//PREDICTED: serine protease 23 isoform X1 [Mus musculus]	3
22228	1583	1951.11	3398.72	0.800694	1.94949e-17	*	2.11288e-20	Ucp2	GO:0005743//mitochondrial inner membrane;GO:0016021//integral component of membrane;GO:0031966//mitochondrial membrane;GO:0005739//mitochondrion	GO:0017077//oxidative phosphorylation uncoupler activity	GO:0034198//cellular response to amino acid starvation;GO:0000303//response to superoxide;GO:0097421//liver regeneration;GO:0006839//mitochondrial transport;GO:0010942//positive regulation of cell death;GO:0007565//female pregnancy;GO:0061179//negative regulation of insulin secretion involved in cellular response to glucose stimulus;GO:1990845//adaptive thermogenesis;GO:0009409//response to cold;…	K15103//solute carrier family 25 (mitochondrial uncoupling protein), member 8/9	NP_035801.3//mitochondrial uncoupling protein 2 [Mus musculus]	5
16973	5172	3831.22	5300.79	0.468402	9.81062e-17	*	1.12236e-19	Lrp5	GO:0005783//endoplasmic reticulum;GO:0016021//integral component of membrane;GO:0005739//mitochondrion;GO:0005886//plasma membrane;GO:0043235//receptor complex	GO:0042813//Wnt-activated receptor activity;GO:0017147//Wnt-protein binding;GO:0071936//coreceptor activity involved in Wnt signaling pathway	GO:0008217//regulation of blood pressure;GO:0061304//retinal blood vessel morphogenesis;GO:0044332//Wnt signaling pathway involved in dorsal/ventral axis specification;GO:0035019//somatic stem cell population maintenance;GO:0060042//retina morphogenesis in camera-type eye;GO:0060444//branching involved in mammary gland duct morphogenesis;GO:0035426//extracellular matrix-cell signaling;GO:0045668/…	K03068//low density lipoprotein receptor-related protein 5/6	BAD90371.1//mKIAA4142 protein, partial [Mus musculus]	3
11450	1233	7.07055	73.4328	3.37653	2.92507e-16	Up	3.52249e-19	Adipoq	NA	NA	NA	K06237//collagen, type IV, alpha	XP_006123490.1//PREDICTED: otolin-1 isoform X2 [Pelodiscus sinensis]	4
237858	3237	24.6374	129.809	2.39747	2.9367e-16	Up	3.71331e-19	Tusc5	GO:0016020//membrane;GO:0005623//cell;GO:0005622//intracellular;GO:0016021//integral component of membrane;GO:0005886//plasma membrane;GO:0030659//cytoplasmic vesicle membrane	NA	GO:0032869//cellular response to insulin stimulus;GO:0072659//protein localization to plasma membrane;GO:0045026//plasma membrane fusion;GO:0009607//response to biotic stimulus;GO:0044381//glucose import in response to insulin stimulus;GO:0099638//endosome to plasma membrane protein transport	K06566//interferon induced transmembrane protein	EDL12865.1//tumor suppressor candidate 5, partial [Mus musculus]	3
11504	4902	9427.15	6614.44	-0.511203	3.26975e-16	*	4.33132e-19	Adamts1	GO:0005829//cytosol;GO:0031410//cytoplasmic vesicle;GO:0005578//proteinaceous extracellular matrix;GO:0005604//basement membrane	GO:0004222//metalloendopeptidase activity;GO:0008270//zinc ion binding;GO:0008201//heparin binding	GO:0001542//ovulation from ovarian follicle;GO:0001822//kidney development;GO:0016525//negative regulation of angiogenesis;GO:0060347//heart trabecula formation	K08617//a disintegrin and metalloproteinase with thrombospondin motifs 1 [EC:3.4.24.-]	NP_033751.3//A disintegrin and metalloproteinase with thrombospondin motifs 1 preproprotein [Mus musculus]	5
74148	5399	1195.39	1886.66	0.658347	1.82505e-15	*	2.52746e-18	Cluh	GO:0005737//cytoplasm	GO:0003729//mRNA binding	GO:0007005//mitochondrion organization;GO:0048312//intracellular distribution of mitochondria	K03255//protein TIF31	NP_001074627.1//clustered mitochondria protein homolog [Mus musculus]	2
16890	2865	258.506	584.819	1.17779	2.33806e-15	Up	3.37871e-18	Lipe	GO:0005634//nucleus;GO:0005901//caveola;GO:0005811//lipid droplet;GO:0005829//cytosol;GO:0005739//mitochondrion;GO:0005737//cytoplasm	GO:0033878//hormone-sensitive lipase activity;GO:0004806//triglyceride lipase activity;GO:0042134//rRNA primary transcript binding;GO:0017171//serine hydrolase activity;GO:0019901//protein kinase binding	GO:0019433//triglyceride catabolic process;GO:0006363//termination of RNA polymerase I transcription;GO:0016042//lipid catabolic process;GO:0006361//transcription initiation from RNA polymerase I promoter;GO:0008203//cholesterol metabolic process;GO:0046340//diacylglycerol catabolic process;GO:0042758//long-chain fatty acid catabolic process	K07188//hormone-sensitive lipase [EC:3.1.1.79]	NP_034849.2//hormone-sensitive lipase isoform 1 [Mus musculus]	2;5
14205	1774	2506.89	1663.22	-0.591923	5.27359e-15	*	7.93833e-18	Figf	GO:0016020//membrane;GO:0005615//extracellular space;GO:0005576//extracellular region	GO:0043185//vascular endothelial growth factor receptor 3 binding;GO:0005161//platelet-derived growth factor receptor binding;GO:0008083//growth factor activity;GO:0005172//vascular endothelial growth factor receptor binding;GO:0042803//protein homodimerization activity;GO:0042056//chemoattractant activity	GO:0050930//induction of positive chemotaxis;GO:0001525//angiogenesis;GO:0051781//positive regulation of cell division;GO:0071542//dopaminergic neuron differentiation;GO:0001666//response to hypoxia;GO:0008283//cell proliferation;GO:0060754//positive regulation of mast cell chemotaxis;GO:0048010//vascular endothelial growth factor receptor signaling pathway;GO:0045766//positive regulation of angi…	K05449//vascular endothelial growth factor C/D	NP_001295418.1//vascular endothelial growth factor D isoform VEGF-D326 preproprotein [Mus musculus];XP_021481916.1//vascular endothelial growth factor D [Meriones unguiculatus];NP_034346.1//vascular endothelial growth factor D isoform VEGF-D358 preproprotein [Mus musculus]	1;2
51798	1138	1504.7	2501.23	0.733162	2.70164e-14	*	4.22944e-17	Ech1	GO:0016020//membrane;GO:0070062//extracellular exosome;GO:0005777//peroxisome;GO:0005739//mitochondrion	GO:0016853//isomerase activity;GO:0005102//receptor binding	GO:0006635//fatty acid beta-oxidation	K12663//Delta(3,5)-Delta(2,4)-dienoyl-CoA isomerase [EC:5.3.3.-]	NP_058052.1//delta(3,5)-Delta(2,4)-dienoyl-CoA isomerase, mitochondrial precursor [Mus musculus]	1
17313	614	1944.83	1212.93	-0.681149	7.6674e-14	*	1.24651e-16	Mgp	GO:0031012//extracellular matrix;GO:0070062//extracellular exosome	GO:0005201//extracellular matrix structural constituent;GO:0005509//calcium ion binding	GO:0030500//regulation of bone mineralization;GO:0030154//cell differentiation;GO:0051216//cartilage development;GO:0001503//ossification	K19481//matrix Gla protein	NP_032623.1//matrix Gla protein precursor [Mus musculus]	3
71660	708	282.883	637.596	1.17244	7.90056e-14	Up	1.33198e-16	Rarres2	GO:0031012//extracellular matrix;GO:0070062//extracellular exosome;GO:0005615//extracellular space;GO:0005576//extracellular region	GO:0005102//receptor binding	GO:2001275//positive regulation of glucose import in response to insulin stimulus;GO:0050829//defense response to Gram-negative bacterium;GO:0010759//positive regulation of macrophage chemotaxis;GO:0045600//positive regulation of fat cell differentiation;GO:0001701//in utero embryonic development;GO:0006954//inflammatory response;GO:0001523//retinoid metabolic process;GO:0061760//antifungal innat…	K10044//retinoic acid receptor responder protein 2	NP_001334096.1//retinoic acid receptor responder protein 2 isoform 1 preproprotein [Mus musculus];EDK98544.1//retinoic acid receptor responder (tazarotene induced) 2, isoform CRA_b, partial [Mus musculus]	2
98932	1083	433.492	208.744	-1.05427	2.16628e-13	Down	3.78263e-16	Myl9	NA	GO:0005509//calcium ion binding	NA	K12755//myosin regulatory light chain 9	ERE71711.1//myosin regulatory light polypeptide 9-like protein [Cricetulus griseus];ELK04154.1//Myosin regulatory light polypeptide 9 [Pteropus alecto]	1
11520	1887	1131.43	1769.7	0.645349	7.61525e-13	*	1.37559e-15	Plin2	GO:0005634//nucleus;GO:0005811//lipid droplet;GO:0005829//cytosol;GO:0005886//plasma membrane;GO:0005737//cytoplasm	NA	GO:0015909//long-chain fatty acid transport;GO:0014070//response to organic cyclic compound;GO:0042493//response to drug;GO:0019915//lipid storage	K17284//perilipin-2	NP_031434.3//perilipin-2 [Mus musculus];XP_011248209.1//PREDICTED: perilipin-2 isoform X1 [Mus musculus]	3
13850	2062	179.453	477.938	1.41321	1.26894e-12	Up	2.36856e-15	Ephx2	GO:0070062//extracellular exosome;GO:0005829//cytosol;GO:0005777//peroxisome	GO:0000287//magnesium ion binding;GO:0042577//lipid phosphatase activity;GO:0016787//hydrolase activity;GO:0015643//toxic substance binding;GO:0033885//10-hydroxy-9-(phosphonooxy)octadecanoate phosphatase activity;GO:0005102//receptor binding;GO:0004301//epoxide hydrolase activity;GO:0042803//protein homodimerization activity;GO:0016791//phosphatase activity	GO:0008152//metabolic process;GO:0045777//positive regulation of blood pressure;GO:0010628//positive regulation of gene expression;GO:0043651//linoleic acid metabolic process;GO:0006954//inflammatory response;GO:0046272//stilbene catabolic process;GO:0009636//response to toxic substance;GO:0002539//prostaglandin production involved in inflammatory response;GO:0046839//phospholipid dephosphorylati…	K08726//soluble epoxide hydrolase / lipid-phosphate phosphatase [EC:3.3.2.10 3.1.3.76]	NP_001258332.1//bifunctional epoxide hydrolase 2 isoform c precursor [Mus musculus];NP_031966.2//bifunctional epoxide hydrolase 2 isoform a [Mus musculus]	1;4
17183	2508	816.972	462.904	-0.819575	2.08097e-12	*	4.00958e-15	Matn4	GO:0005576//extracellular region	GO:0005509//calcium ion binding	GO:0048678//response to axon injury	K19467//matrilin-3	NP_038620.2//matrilin-4 precursor [Mus musculus]	1;4
14792	2502	2103.81	2963.4	0.494251	2.41386e-12	*	4.79632e-15	Lpcat3	GO:0016020//membrane;GO:0016021//integral component of membrane;GO:0005789//endoplasmic reticulum membrane	GO:0047184//1-acylglycerophosphocholine O-acyltransferase activity	GO:0097006//regulation of plasma lipoprotein particle levels;GO:0008654//phospholipid biosynthetic process	K13515//lysophospholipid acyltransferase 5 [EC:2.3.1.23 2.3.1.-]	XP_007645111.1//PREDICTED: lysophospholipid acyltransferase 5 isoform X1 [Cricetulus griseus]	2
67442	1942	848.315	1333.12	0.65214	2.98071e-12	*	6.10213e-15	Retsat	GO:0016020//membrane;GO:0031965//nuclear membrane;GO:0005789//endoplasmic reticulum membrane;GO:0005640//nuclear outer membrane	GO:0051786//all-trans-retinol 13,14-reductase activity;GO:0016491//oxidoreductase activity	GO:0001523//retinoid metabolic process;GO:0042572//retinol metabolic process;GO:0055114//oxidation-reduction process	K09516//all-trans-retinol 13,14-reductase [EC:1.3.99.23]	NP_080435.3//all-trans-retinol 13,14-reductase precursor [Mus musculus]	4
11740	1317	2831.01	4025.27	0.507772	3.19306e-12	*	6.72911e-15	Slc25a5	GO:0016020//membrane;GO:0031012//extracellular matrix;GO:0070062//extracellular exosome;GO:0005634//nucleus;GO:0042645//mitochondrial nucleoid;GO:0043209//myelin sheath;GO:0045121//membrane raft;GO:0071817//MMXD complex;GO:0016021//integral component of membrane;GO:0005743//mitochondrial inner membrane;GO:0005739//mitochondrion	GO:0003723//RNA binding;GO:0005471//ATP:ADP antiporter activity;GO:0031625//ubiquitin protein ligase binding;GO:0005215//transporter activity	GO:0055085//transmembrane transport;GO:1990830//cellular response to leukemia inhibitory factor;GO:0007059//chromosome segregation;GO:0046902//regulation of mitochondrial membrane permeability;GO:1901029//negative regulation of mitochondrial outer membrane permeabilization involved in apoptotic signaling pathway;GO:0008284//positive regulation of cell proliferation	K05863//solute carrier family 25 (mitochondrial adenine nucleotide translocator), member 4/5/6/31	AAH68199.1//SLC25A5 protein, partial [Homo sapiens]	4
21858	3635	20358.5	15706.9	-0.374235	3.50442e-12	*	7.59628e-15	Timp2	GO:0031012//extracellular matrix;GO:0070062//extracellular exosome;GO:0005615//extracellular space;GO:0005578//proteinaceous extracellular matrix;GO:0043025//neuronal cell body;GO:0043005//neuron projection;GO:0009986//cell surface;GO:0030426//growth cone;GO:0005576//extracellular region;GO:0005604//basement membrane	GO:0002020//protease binding;GO:0008191//metalloendopeptidase inhibitor activity;GO:0005178//integrin binding;GO:0008270//zinc ion binding;GO:0008047//enzyme activator activity	GO:0046580//negative regulation of Ras protein signal transduction;GO:0045666//positive regulation of neuron differentiation;GO:0045861//negative regulation of proteolysis;GO:0034097//response to cytokine;GO:0007283//spermatogenesis;GO:0071310//cellular response to organic substance;GO:1905049//negative regulation of metallopeptidase activity;GO:0008285//negative regulation of cell proliferation;…	K16866//metalloproteinase inhibitor 3	NP_068824.1//metalloproteinase inhibitor 2 precursor [Rattus norvegicus]	3
15904	1660	487.986	252.353	-0.951392	7.8316e-12	*	1.74476e-14	Id4	GO:0005634//nucleus;GO:0005737//cytoplasm	GO:0003677//DNA binding;GO:0001085//RNA polymerase II transcription factor binding;GO:0046983//protein dimerization activity	GO:0048712//negative regulation of astrocyte differentiation;GO:0021766//hippocampus development;GO:0022010//central nervous system myelination;GO:0007420//brain development;GO:0061682//seminal vesicle morphogenesis;GO:0060740//prostate gland epithelium morphogenesis;GO:0007405//neuroblast proliferation;GO:0000122//negative regulation of transcription from RNA polymerase II promoter;GO:0008283//c…	K17695//DNA-binding protein inhibitor ID4	NP_112443.1//DNA-binding protein inhibitor ID-4 [Mus musculus]	2
235344	3561	630.371	989.481	0.650472	1.06793e-11	*	2.44348e-14	Sik2	GO:0005634//nucleus;GO:0005622//intracellular;GO:0005737//cytoplasm	GO:0000287//magnesium ion binding;GO:0004674//protein serine/threonine kinase activity;GO:0005524//ATP binding	GO:0008286//insulin receptor signaling pathway;GO:0046626//regulation of insulin receptor signaling pathway;GO:0006468//protein phosphorylation;GO:0035556//intracellular signal transduction;GO:0046777//protein autophosphorylation	K16311//serine/threonine-protein kinase SIK2 [EC:2.7.11.1]	XP_006510329.1//PREDICTED: serine/threonine-protein kinase SIK2 isoform X1 [Mus musculus];NP_848825.2//serine/threonine-protein kinase SIK2 [Mus musculus]	3
67469	3148	939.396	1538.46	0.711685	1.20107e-11	*	2.82043e-14	Abhd5	GO:0005811//lipid droplet;GO:0005829//cytosol	GO:0016787//hydrolase activity;GO:0003841//1-acylglycerol-3-phosphate O-acyltransferase activity;GO:0042171//lysophosphatidic acid acyltransferase activity	GO:0010891//negative regulation of sequestering of triglyceride;GO:0010898//positive regulation of triglyceride catabolic process;GO:0030154//cell differentiation;GO:0006631//fatty acid metabolic process;GO:0051006//positive regulation of lipoprotein lipase activity;GO:0006629//lipid metabolic process;GO:0006654//phosphatidic acid biosynthetic process	K13699//abhydrolase domain-containing protein 5 [EC:2.3.1.51]	XP_021482409.1//1-acylglycerol-3-phosphate O-acyltransferase ABHD5 isoform X1 [Meriones unguiculatus]	2
104009	3024	2184.3	3059.79	0.48626	5.56282e-11	*	1.33979e-13	Qsox1	GO:0043231//intracellular membrane-bounded organelle;GO:0045171//intercellular bridge;GO:0070062//extracellular exosome;GO:0005615//extracellular space;GO:0005783//endoplasmic reticulum;GO:0030173//integral component of Golgi membrane;GO:0005794//Golgi apparatus	GO:0003756//protein disulfide isomerase activity;GO:0016971//flavin-linked sulfhydryl oxidase activity	GO:0016242//negative regulation of macroautophagy;GO:0045454//cell redox homeostasis	K10758//thiol oxidase [EC:1.8.3.2]	EDL39401.1//quiescin Q6, isoform CRA_b, partial [Mus musculus]	1;2
20181	5187	3546.14	4642.1	0.388528	1.04073e-10	*	2.56925e-13	Rxra	GO:0090575//RNA polymerase II transcription factor complex;GO:0005634//nucleus;GO:0005654//nucleoplasm;GO:0043234//protein complex;GO:0000790//nuclear chromatin;GO:0043235//receptor complex	GO:0003707//steroid hormone receptor activity;GO:0042809//vitamin D receptor binding;GO:0003677//DNA binding;GO:0044323//retinoic acid-responsive element binding;GO:0046982//protein heterodimerization activity;GO:0031490//chromatin DNA binding;GO:0003690//double-stranded DNA binding;GO:0050692//DBD domain binding;GO:0050693//LBD domain binding;GO:0008270//zinc ion binding;GO:0043565//sequence-spe…	GO:0055012//ventricular cardiac muscle cell differentiation;GO:0043010//camera-type eye development;GO:0006355//regulation of transcription, DNA-templated;GO:0001890//placenta development;GO:0010629//negative regulation of gene expression;GO:0060485//mesenchyme development;GO:0045893//positive regulation of transcription, DNA-templated;GO:0003007//heart morphogenesis;GO:0007566//embryo implantati…	K08524//retinoid X receptor alpha	NP_035435.1//retinoic acid receptor RXR-alpha isoform 1 [Mus musculus];AAH63827.1//RXRA protein, partial [Homo sapiens]	1;3
60363	1878	462.384	796.067	0.783799	1.10634e-10	*	2.79782e-13	Cldn15	GO:0016021//integral component of membrane;GO:0005923//bicellular tight junction;GO:0016328//lateral plasma membrane	GO:0042802//identical protein binding;GO:0005198//structural molecule activity	GO:0016338//calcium-independent cell-cell adhesion via plasma membrane cell-adhesion molecules;GO:0006811//ion transport	K06087//claudin	NP_068365.1//claudin-15 [Mus musculus]	4
56615	943	3340.14	5195.17	0.637263	2.67969e-10	*	6.93801e-13	Mgst1	GO:0005634//nucleus;GO:0005783//endoplasmic reticulum;GO:0005741//mitochondrial outer membrane;GO:0016021//integral component of membrane;GO:0005743//mitochondrial inner membrane;GO:0005789//endoplasmic reticulum membrane;GO:0005739//mitochondrion;GO:0045177//apical part of cell;GO:0005778//peroxisomal membrane	GO:0004364//glutathione transferase activity;GO:0043295//glutathione binding;GO:0004602//glutathione peroxidase activity;GO:0016740//transferase activity;GO:0042803//protein homodimerization activity	GO:0071449//cellular response to lipid hydroperoxide;GO:0042493//response to drug;GO:0006749//glutathione metabolic process;GO:0010243//response to organonitrogen compound;GO:0033327//Leydig cell differentiation;GO:0032496//response to lipopolysaccharide;GO:0055114//oxidation-reduction process;GO:0070207//protein homotrimerization	K00799//glutathione S-transferase [EC:2.5.1.18]	NP_001334418.1//microsomal glutathione S-transferase 1 isoform 2 [Mus musculus]	4
23967	2027	4472.55	3365.84	-0.410128	4.75e-10	*	1.25843e-12	Osr1	GO:0005634//nucleus	GO:0046872//metal ion binding;GO:0003676//nucleic acid binding	GO:0006355//regulation of transcription, DNA-templated	K09228//KRAB domain-containing zinc finger protein	XP_020386293.1//zinc finger protein 208-like [Rhincodon typus]	3
22003	1682	6015.68	4349.5	-0.467879	6.34422e-10	*	1.71899e-12	Tpm1	GO:0005856//cytoskeleton;GO:0030016//myofibril;GO:0032587//ruffle membrane;GO:0005737//cytoplasm;GO:0030017//sarcomere;GO:0005884//actin filament;GO:0001725//stress fiber;GO:0032059//bleb;GO:0043234//protein complex;GO:0005829//cytosol;GO:0015629//actin cytoskeleton;GO:0005862//muscle thin filament tropomyosin;GO:0031941//filamentous actin	GO:0051015//actin filament binding;GO:0047485//protein N-terminus binding;GO:0042802//identical protein binding;GO:0008092//cytoskeletal protein binding;GO:0046982//protein heterodimerization activity;GO:0005200//structural constituent of cytoskeleton;GO:0042803//protein homodimerization activity;GO:0003779//actin binding;GO:0097718//disordered domain specific binding;GO:0008307//structural const…	GO:0030049//muscle filament sliding;GO:0034614//cellular response to reactive oxygen species;GO:0003065//positive regulation of heart rate by epinephrine;GO:0045785//positive regulation of cell adhesion;GO:0006937//regulation of muscle contraction;GO:0007015//actin filament organization;GO:0008016//regulation of heart contraction;GO:0060048//cardiac muscle contraction;GO:1904753//negative regulat…	K09290//tropomyosin 3;K10373//tropomyosin 1	XP_005559774.1//PREDICTED: tropomyosin alpha-1 chain isoform X3 [Macaca fascicularis];XP_005075553.1//tropomyosin alpha-1 chain isoform X10 [Mesocricetus auratus];XP_006920353.1//PREDICTED: tropomyosin alpha-1 chain isoform X7 [Pteropus alecto];NP_001029245.1//tropomyosin alpha-1 chain isoform Tpm1.8cy [Rattus norvegicus];XP_005559778.1//PREDICTED: tropomyosin alpha-1 chain isoform X8 [Macaca fas…	4;1
11677	1402	1787.95	2741.7	0.616766	7.21981e-10	*	1.99971e-12	Akr1b3	GO:0070062//extracellular exosome;GO:0005654//nucleoplasm;GO:0097454//Schwann cell microvillus;GO:0005829//cytosol;GO:0043220//Schmidt-Lanterman incisure;GO:0042629//mast cell granule;GO:0048471//perinuclear region of cytoplasm;GO:0033010//paranodal junction;GO:0032838//plasma membrane bounded cell projection cytoplasm	GO:0043795//glyceraldehyde oxidoreductase activity;GO:0004032//alditol:NADP+ 1-oxidoreductase activity	GO:0009414//response to water deprivation;GO:0060135//maternal process involved in female pregnancy;GO:0044597//daunorubicin metabolic process;GO:0046427//positive regulation of JAK-STAT cascade;GO:0072001//renal system development;GO:0031098//stress-activated protein kinase signaling cascade;GO:0042415//norepinephrine metabolic process;GO:0070301//cellular response to hydrogen peroxide;GO:004459…	K00011//aldehyde reductase [EC:1.1.1.21]	NP_033788.3//aldose reductase [Mus musculus]	3
20296	806	1662.28	1031.7	-0.688146	7.77913e-10	*	2.20146e-12	Ccl2	GO:0030425//dendrite;GO:0044299//C-fiber;GO:0030139//endocytic vesicle;GO:0043679//axon terminus	GO:0001664//G-protein coupled receptor binding;GO:0005125//cytokine activity;GO:0008201//heparin binding;GO:0031727//CCR2 chemokine receptor binding;GO:0008009//chemokine activity	GO:0043615//astrocyte cell migration;GO:0061844//antimicrobial humoral immune response mediated by antimicrobial peptide;GO:0031100//animal organ regeneration;GO:0001525//angiogenesis;GO:0006874//cellular calcium ion homeostasis;GO:0007568//aging	K14624//C-C motif chemokine 2	NP_035463.1//C-C motif chemokine 2 precursor [Mus musculus]	3
226090	5394	960.576	1552.02	0.692179	1.54313e-09	*	4.45992e-12	Ermp1	GO:0016020//membrane;GO:0005783//endoplasmic reticulum;GO:0016021//integral component of membrane;GO:0005789//endoplasmic reticulum membrane	GO:0046872//metal ion binding;GO:0008237//metallopeptidase activity	GO:0001541//ovarian follicle development	K03006//DNA-directed RNA polymerase II subunit RPB1 [EC:2.7.7.6]	XP_021048348.1//endoplasmic reticulum metallopeptidase 1 [Mus pahari]	1
11489	7675	1498.33	2387.24	0.671992	5.08749e-09	*	1.501e-11	Adam12	NA	NA	NA	K06835//disintegrin and metalloproteinase domain-containing protein 12 [EC:3.4.24.-]	EDL17785.1//a disintegrin and metallopeptidase domain 12 (meltrin alpha), isoform CRA_a [Mus musculus]	2
11363	1948	863.503	1322.24	0.614708	5.11061e-09	*	1.5386e-11	Acadl	GO:0005759//mitochondrial matrix;GO:0031966//mitochondrial membrane;GO:0005739//mitochondrion	GO:0004466//long-chain-acyl-CoA dehydrogenase activity;GO:0016401//palmitoyl-CoA oxidase activity;GO:0050660//flavin adenine dinucleotide binding;GO:0000062//fatty-acyl-CoA binding	GO:0001659//temperature homeostasis;GO:0033539//fatty acid beta-oxidation using acyl-CoA dehydrogenase;GO:0051289//protein homotetramerization;GO:0009409//response to cold;GO:0055114//oxidation-reduction process;GO:0046322//negative regulation of fatty acid oxidation;GO:0042758//long-chain fatty acid catabolic process;GO:0044242//cellular lipid catabolic process;GO:0090181//regulation of choleste…	K00255//long-chain-acyl-CoA dehydrogenase [EC:1.3.8.8]	NP_031407.2//long-chain specific acyl-CoA dehydrogenase, mitochondrial precursor [Mus musculus]	4
11931	2590	1453.79	916.034	-0.666347	8.36292e-09	*	2.56809e-11	Atp1b1	GO:0016020//membrane;GO:0070062//extracellular exosome;GO:0016323//basolateral plasma membrane;GO:0016324//apical plasma membrane;GO:0043209//myelin sheath;GO:0005622//intracellular;GO:1903561//extracellular vesicle;GO:0005890//sodium:potassium-exchanging ATPase complex;GO:0005901//caveola;GO:0042383//sarcolemma;GO:0014704//intercalated disc;GO:0005886//plasma membrane	GO:0001671//ATPase activator activity;GO:0005524//ATP binding;GO:0051117//ATPase binding;GO:0031402//sodium ion binding;GO:0019901//protein kinase binding;GO:0023026//MHC class II protein complex binding;GO:0005391//sodium:potassium-exchanging ATPase activity;GO:0030955//potassium ion binding;GO:0008022//protein C-terminus binding;GO:0008144//drug binding	GO:0010882//regulation of cardiac muscle contraction by calcium ion signaling;GO:0046034//ATP metabolic process;GO:0010468//regulation of gene expression;GO:0086009//membrane repolarization;GO:1903281//positive regulation of calcium:sodium antiporter activity;GO:0030007//cellular potassium ion homeostasis;GO:1903288//positive regulation of potassium ion import;GO:0060048//cardiac muscle contracti…	K01540//sodium/potassium-transporting ATPase subunit beta	NP_033851.1//sodium/potassium-transporting ATPase subunit beta-1 [Mus musculus]	6
50768	6501	1237.39	1891.6	0.612305	8.83214e-09	*	2.76536e-11	Dlc1	GO:0005634//nucleus;GO:0030864//cortical actin cytoskeleton;GO:0005901//caveola;GO:0005925//focal adhesion;GO:0005829//cytosol;GO:0032587//ruffle membrane;GO:0005737//cytoplasm	GO:0008289//lipid binding;GO:0042169//SH2 domain binding;GO:0005096//GTPase activator activity	GO:0035307//positive regulation of protein dephosphorylation;GO:0021575//hindbrain morphogenesis;GO:0032956//regulation of actin cytoskeleton organization;GO:0003007//heart morphogenesis;GO:0051497//negative regulation of stress fiber assembly;GO:1900119//positive regulation of execution phase of apoptosis;GO:0048041//focal adhesion assembly;GO:0008285//negative regulation of cell proliferation;G…	K20632//deleted in liver cancer protein	NP_001181869.1//rho GTPase-activating protein 7 isoform 1 [Mus musculus];NP_056617.2//rho GTPase-activating protein 7 isoform 2 [Mus musculus];NP_001181870.1//rho GTPase-activating protein 7 isoform 3 [Mus musculus]	1;3;2
58909	4300	532.282	809.15	0.604217	9.62206e-09	*	3.07062e-11	Fam13a	NA	NA	NA	NA	NP_705802.1//protein FAM13A [Mus musculus]	2
16206	4966	1347.94	1896.52	0.492599	9.64756e-09	*	3.13685e-11	Lrig1	NA	NA	NA	K19511//peroxidase [EC:1.11.1.7]	EDK99338.1//leucine-rich repeats and immunoglobulin-like domains 1 [Mus musculus]	2
58250	5532	512.43	816.453	0.672014	1.41579e-08	*	4.68861e-11	Chst11	GO:0016020//membrane;GO:0016021//integral component of membrane;GO:0000139//Golgi membrane	GO:0001537//N-acetylgalactosamine 4-O-sulfotransferase activity;GO:0047756//chondroitin 4-sulfotransferase activity;GO:0008146//sulfotransferase activity;GO:0050659//N-acetylgalactosamine 4-sulfate 6-O-sulfotransferase activity	GO:0016051//carbohydrate biosynthetic process;GO:0042127//regulation of cell proliferation;GO:0030206//chondroitin sulfate biosynthetic process;GO:0002063//chondrocyte development;GO:0051216//cartilage development;GO:0036342//post-anal tail morphogenesis;GO:0042733//embryonic digit morphogenesis;GO:0009791//post-embryonic development;GO:0033037//polysaccharide localization;GO:0030512//negative re…	K01017//chondroitin 4-sulfotransferase 11 [EC:2.8.2.5]	NP_067414.2//carbohydrate sulfotransferase 11 [Mus musculus];XP_021030439.1//carbohydrate sulfotransferase 11 isoform X2 [Mus caroli]	2
56752	2834	914.525	1400.75	0.615103	5.21472e-08	*	1.75833e-10	Aldh9a1	GO:0070062//extracellular exosome;GO:0005829//cytosol;GO:0005739//mitochondrion	GO:0016620//oxidoreductase activity, acting on the aldehyde or oxo group of donors, NAD or NADP as acceptor;GO:0004028//3-chloroallyl aldehyde dehydrogenase activity;GO:0047105//4-trimethylammoniobutyraldehyde dehydrogenase activity;GO:0016491//oxidoreductase activity;GO:0019145//aminobutyraldehyde dehydrogenase activity;GO:0004029//aldehyde dehydrogenase (NAD) activity	GO:0042136//neurotransmitter biosynthetic process;GO:0006081//cellular aldehyde metabolic process;GO:0009437//carnitine metabolic process;GO:0045329//carnitine biosynthetic process;GO:0055114//oxidation-reduction process	K00149//aldehyde dehydrogenase family 9 member A1 [EC:1.2.1.47 1.2.1.3]	NP_064377.2//4-trimethylaminobutyraldehyde dehydrogenase precursor [Mus musculus]	3
67477	3249	118.699	267.513	1.1723	6.35349e-08	Up	2.18057e-10	Abhd15	GO:0016020//membrane;GO:0005576//extracellular region	GO:0016787//hydrolase activity;GO:0016788//hydrolase activity, acting on ester bonds	GO:0044255//cellular lipid metabolic process	K13707//abhydrolase domain-containing protein 15	NP_080461.3//protein ABHD15 precursor [Mus musculus]	4
76976	1540	284.168	578.89	1.02655	7.78421e-08	Up	2.71848e-10	Arxes2	GO:0005783//endoplasmic reticulum;GO:0031090//organelle membrane;GO:0016021//integral component of membrane;GO:0005787//signal peptidase complex	GO:0008233//peptidase activity	GO:0045047//protein targeting to ER;GO:0045444//fat cell differentiation;GO:0006465//signal peptide processing	K12948//signal peptidase complex subunit 3 [EC:3.4.-.-]	NP_083817.1//adipocyte-related X-chromosome expressed sequence 1 [Mus musculus]	2
231510	2877	9.42207	47.1142	2.32205	8.28184e-08	Up	2.94213e-10	Agpat9	GO:0005783//endoplasmic reticulum;GO:0016021//integral component of membrane;GO:0005789//endoplasmic reticulum membrane	GO:0004366//glycerol-3-phosphate O-acyltransferase activity;GO:0003841//1-acylglycerol-3-phosphate O-acyltransferase activity;GO:0102420//sn-1-glycerol-3-phosphate C16:0-DCA-CoA acyl transferase activity	GO:0032006//regulation of TOR signaling;GO:0019432//triglyceride biosynthetic process;GO:0016024//CDP-diacylglycerol biosynthetic process	K13506//glycerol-3-phosphate O-acyltransferase 3/4 [EC:2.3.1.15]	NP_766303.1//glycerol-3-phosphate acyltransferase 3 [Mus musculus]	3
12896	2366	567.469	867.541	0.61239	1.55258e-07	*	5.60905e-10	Cpt2	GO:0005654//nucleoplasm;GO:0005730//nucleolus;GO:0005743//mitochondrial inner membrane;GO:0005739//mitochondrion	GO:0016746//transferase activity, transferring acyl groups;GO:0004095//carnitine O-palmitoyltransferase activity	GO:0006810//transport;GO:0006631//fatty acid metabolic process	K08766//carnitine O-palmitoyltransferase 2 [EC:2.3.1.21]	NP_034079.2//carnitine O-palmitoyltransferase 2, mitochondrial precursor [Mus musculus]	2
15361	1699	2048.89	2861.78	0.482075	1.57499e-07	*	5.78483e-10	Hmga1	GO:0090575//RNA polymerase II transcription factor complex;GO:0005634//nucleus;GO:0035985//senescence-associated heterochromatin focus;GO:0005925//focal adhesion;GO:0000785//chromatin	GO:0003677//DNA binding;GO:0003906//DNA-(apurinic or apyrimidinic site) lyase activity;GO:0001205//transcriptional activator activity, RNA polymerase II distal enhancer sequence-specific DNA binding;GO:0042974//retinoic acid receptor binding;GO:0051575//5'-deoxyribose-5-phosphate lyase activity;GO:0030374//ligand-dependent nuclear receptor transcription coactivator activity;GO:0001158//enhancer s…	GO:0045892//negative regulation of transcription, DNA-templated;GO:0006284//base-excision repair;GO:0006355//regulation of transcription, DNA-templated;GO:0035986//senescence-associated heterochromatin focus assembly;GO:0007283//spermatogenesis;GO:0045893//positive regulation of transcription, DNA-templated;GO:2000774//positive regulation of cellular senescence;GO:0090402//oncogene-induced cell s…	K09282//high mobility group AT-hook protein 1	NP_001159949.1//high mobility group protein HMG-I/HMG-Y isoform 2 [Mus musculus];NP_001160018.1//high mobility group protein HMG-I/HMG-Y isoform e [Mus musculus];XP_011785781.1//PREDICTED: high mobility group protein HMG-I/HMG-Y-like, partial [Colobus angolensis palliatus];NP_001020598.1//high mobility group protein HMG-I/HMG-Y isoform a [Mus musculus];OBS58100.1//hypothetical protein A6R68_10760…	1;3;2
52538	1500	743.616	1173.7	0.65843	1.63085e-07	*	6.08819e-10	Acaa2	GO:0005759//mitochondrial matrix;GO:0070062//extracellular exosome;GO:0005743//mitochondrial inner membrane;GO:0005739//mitochondrion	GO:0003723//RNA binding;GO:0003988//acetyl-CoA C-acyltransferase activity	GO:0071456//cellular response to hypoxia;GO:0006635//fatty acid beta-oxidation;GO:0006084//acetyl-CoA metabolic process;GO:1901029//negative regulation of mitochondrial outer membrane permeabilization involved in apoptotic signaling pathway;GO:1902109//negative regulation of mitochondrial membrane permeability involved in apoptotic process	K07508//acetyl-CoA acyltransferase 2 [EC:2.3.1.16]	BAE26828.1//unnamed protein product [Mus musculus]	3
110826	920	992.676	1430.36	0.526985	1.68131e-07	*	6.37781e-10	Etfb	GO:0005759//mitochondrial matrix;GO:0017133//mitochondrial electron transfer flavoprotein complex;GO:0070062//extracellular exosome;GO:0005829//cytosol;GO:0005739//mitochondrion	GO:0009055//electron transfer activity	GO:0033539//fatty acid beta-oxidation using acyl-CoA dehydrogenase;GO:0055114//oxidation-reduction process	K03521//electron transfer flavoprotein beta subunit	NP_080971.2//electron transfer flavoprotein subunit beta [Mus musculus]	1;3
24108	947	64.3831	163.773	1.34694	1.78566e-07	Up	6.88117e-10	Ubd	GO:0005634//nucleus;GO:0016235//aggresome;GO:0001650//fibrillar center;GO:0005737//cytoplasm	GO:0070628//proteasome binding	GO:0016567//protein ubiquitination;GO:0032446//protein modification by small protein conjugation;GO:0043123//positive regulation of I-kappaB kinase/NF-kappaB signaling;GO:1901990//regulation of mitotic cell cycle phase transition;GO:0043065//positive regulation of apoptotic process;GO:0006511//ubiquitin-dependent protein catabolic process;GO:0034612//response to tumor necrosis factor;GO:0070842//…	K12157//ubiquitin D	NP_075626.1//ubiquitin D [Mus musculus]	3
11409	1881	592.136	901.432	0.606289	2.48776e-07	*	9.73655e-10	Acads	GO:0005759//mitochondrial matrix;GO:0005634//nucleus;GO:0005654//nucleoplasm;GO:0031966//mitochondrial membrane;GO:0005739//mitochondrion	GO:0004085//butyryl-CoA dehydrogenase activity;GO:0050660//flavin adenine dinucleotide binding;GO:0000062//fatty-acyl-CoA binding;GO:0003995//acyl-CoA dehydrogenase activity	GO:0033539//fatty acid beta-oxidation using acyl-CoA dehydrogenase;GO:0006635//fatty acid beta-oxidation;GO:0042594//response to starvation;GO:0051289//protein homotetramerization;GO:0046359//butyrate catabolic process;GO:0051384//response to glucocorticoid	K00248//butyryl-CoA dehydrogenase [EC:1.3.8.1]	NP_031409.2//short-chain specific acyl-CoA dehydrogenase, mitochondrial precursor [Mus musculus]	3
14457	6984	3536.66	2725.62	-0.375803	2.76776e-07	*	1.0999e-09	Gas7	NA	NA	NA	K18618//growth arrest-specific protein 7	NP_032114.2//growth arrest-specific protein 7 isoform a [Mus musculus];XP_008853947.1//PREDICTED: growth arrest-specific protein 7 isoform X3 [Nannospalax galili];XP_006532265.1//PREDICTED: growth arrest-specific protein 7 isoform X1 [Mus musculus]	1;3;5
192176	8359	15483.5	12353.5	-0.32581	3.02681e-07	*	1.22108e-09	Flna	GO:0016020//membrane;GO:0005938//cell cortex;GO:0005903//brush border;GO:0005737//cytoplasm;GO:0043025//neuronal cell body;GO:0030863//cortical cytoskeleton;GO:0030426//growth cone;GO:0030018//Z disc;GO:0005730//nucleolus;GO:0005911//cell-cell junction;GO:0005829//cytosol;GO:0015629//actin cytoskeleton;GO:0032432//actin filament bundle;GO:0005886//plasma membrane;GO:0070062//extracellular exosome…	GO:0031267//small GTPase binding;GO:0051015//actin filament binding;GO:0003723//RNA binding;GO:0017048//Rho GTPase binding;GO:0048365//Rac GTPase binding;GO:0034988//Fc-gamma receptor I complex binding;GO:0019900//kinase binding;GO:0004871//signal transducer activity;GO:0017160//Ral GTPase binding;GO:0031852//mu-type opioid receptor binding;GO:0015459//potassium channel regulator activity;GO:0042…	GO:0043433//negative regulation of DNA binding transcription factor activity;GO:0042177//negative regulation of protein catabolic process;GO:1905000//regulation of membrane repolarization during atrial cardiac muscle cell action potential;GO:0045216//cell-cell junction organization;GO:0060271//cilium assembly;GO:0021987//cerebral cortex development;GO:0001837//epithelial to mesenchymal transition…	K04437//filamin	EDL29838.1//mCG21234, isoform CRA_a, partial [Mus musculus];XP_006527974.1//PREDICTED: filamin-A isoform X1 [Mus musculus];NP_034357.2//filamin-A isoform 1 [Mus musculus]	1;3
50918	2883	5353.33	4268.7	-0.326642	3.19399e-07	*	1.30775e-09	Myadm	GO:0001726//ruffle;GO:0070062//extracellular exosome;GO:0030864//cortical actin cytoskeleton;GO:0045121//membrane raft;GO:0005911//cell-cell junction;GO:0016021//integral component of membrane;GO:0005886//plasma membrane	NA	GO:0072659//protein localization to plasma membrane;GO:0030335//positive regulation of cell migration;GO:0010629//negative regulation of gene expression;GO:0090038//negative regulation of protein kinase C signaling;GO:1900026//positive regulation of substrate adhesion-dependent cell spreading;GO:0034115//negative regulation of heterotypic cell-cell adhesion;GO:0030837//negative regulation of acti…	K04224//tachykinin receptor 3	XP_005371461.1//PREDICTED: myeloid-associated differentiation marker [Microtus ochrogaster]	1;2
12835	9123	20205.4	29488.9	0.545432	3.77998e-07	*	1.57044e-09	Col6a3	GO:0031012//extracellular matrix;GO:0070062//extracellular exosome;GO:0005615//extracellular space;GO:0042383//sarcolemma;GO:0005581//collagen trimer;GO:1903561//extracellular vesicle;GO:0005578//proteinaceous extracellular matrix	GO:0004867//serine-type endopeptidase inhibitor activity	NA	K06238//collagen, type VI, alpha	NP_001229937.1//collagen alpha-3(VI) chain isoform 1 precursor [Mus musculus];NP_001229938.1//collagen alpha-3(VI) chain isoform 2 precursor [Mus musculus]	1
23794	8104	909.395	598.607	-0.603299	5.08456e-07	*	2.14306e-09	Adamts5	GO:0005615//extracellular space;GO:0005578//proteinaceous extracellular matrix	GO:0008237//metallopeptidase activity;GO:0004222//metalloendopeptidase activity;GO:0008270//zinc ion binding;GO:0008201//heparin binding;GO:0050840//extracellular matrix binding	GO:0044691//tooth eruption;GO:0042742//defense response to bacterium	K08620//a disintegrin and metalloproteinase with thrombospondin motifs 5 [EC:3.4.24.-]	NP_035912.2//A disintegrin and metalloproteinase with thrombospondin motifs 5 preproprotein [Mus musculus]	2
71934	2299	1152.68	1629.09	0.49907	5.13795e-07	*	2.1965e-09	Car13	GO:0043231//intracellular membrane-bounded organelle;GO:0005829//cytosol;GO:0043209//myelin sheath	GO:0008270//zinc ion binding;GO:0004089//carbonate dehydratase activity	GO:0006730//one-carbon metabolic process	K01672//carbonic anhydrase [EC:4.2.1.1]	NP_078771.1//carbonic anhydrase 13 [Mus musculus]	5
67834	2418	555.174	828.729	0.577959	5.51331e-07	*	2.39016e-09	Idh3a	NA	NA	NA	K00030//isocitrate dehydrogenase (NAD+) [EC:1.1.1.41]	EDL25820.1//isocitrate dehydrogenase 3 (NAD+) alpha, isoform CRA_c, partial [Mus musculus]	2
20787	4345	1133.53	1578.47	0.477708	6.6858e-07	*	2.93872e-09	Srebf1	GO:0016020//membrane;GO:0005634//nucleus;GO:0005654//nucleoplasm;GO:0005783//endoplasmic reticulum;GO:0005737//cytoplasm;GO:0000139//Golgi membrane;GO:0043234//protein complex;GO:0016021//integral component of membrane;GO:0005789//endoplasmic reticulum membrane;GO:0012507//ER to Golgi transport vesicle membrane	GO:0000978//RNA polymerase II proximal promoter sequence-specific DNA binding;GO:0003677//DNA binding;GO:0001077//transcriptional activator activity, RNA polymerase II proximal promoter sequence-specific DNA binding;GO:0044212//transcription regulatory region DNA binding;GO:0004879//nuclear receptor activity;GO:0019901//protein kinase binding;GO:0046983//protein dimerization activity;GO:0000982//…	GO:0010867//positive regulation of triglyceride biosynthetic process;GO:0008286//insulin receptor signaling pathway;GO:0009267//cellular response to starvation;GO:0032570//response to progesterone;GO:0050796//regulation of insulin secretion;GO:0009749//response to glucose;GO:0008610//lipid biosynthetic process;GO:0042493//response to drug;GO:0003062//regulation of heart rate by chemical signal;GO…	K07197//sterol regulatory element-binding transcription factor 1	NP_001300908.1//sterol regulatory element-binding protein 1 isoform 2 [Mus musculus];NP_035610.1//sterol regulatory element-binding protein 1 isoform 1 precursor [Mus musculus]	1;4
73095	3181	457.414	693.324	0.600028	6.84209e-07	*	3.04862e-09	Slc25a42	NA	NA	NA	K15085//solute carrier family 25, member 42	XP_014720652.1//PREDICTED: mitochondrial coenzyme A transporter SLC25A42 isoform X2 [Equus asinus]	2
228859	1643	219.704	412.235	0.907909	9.14005e-07	*	4.12755e-09	Fitm2	GO:0030176//integral component of endoplasmic reticulum membrane;GO:0005739//mitochondrion;GO:0005789//endoplasmic reticulum membrane	NA	GO:0035356//cellular triglyceride homeostasis;GO:0010890//positive regulation of sequestering of triglyceride;GO:0034389//lipid particle organization;GO:0008654//phospholipid biosynthetic process;GO:0007010//cytoskeleton organization;GO:0010866//regulation of triglyceride biosynthetic process;GO:0030730//sequestering of triglyceride;GO:0022604//regulation of cell morphogenesis	K11801//WD repeat-containing protein 23	EDL06329.1//RIKEN cDNA D930001I22, isoform CRA_a, partial [Mus musculus]	4
56398	2626	2530.73	3214.41	0.345	2.02874e-06	*	9.28371e-09	Chp1	GO:0070062//extracellular exosome;GO:0005634//nucleus;GO:0005783//endoplasmic reticulum;GO:0005925//focal adhesion;GO:0015630//microtubule cytoskeleton;GO:0005793//endoplasmic reticulum-Golgi intermediate compartment;GO:0005737//cytoplasm;GO:0000139//Golgi membrane;GO:0030133//transport vesicle;GO:0005829//cytosol;GO:0005886//plasma membrane	GO:0004860//protein kinase inhibitor activity;GO:0005509//calcium ion binding;GO:0019900//kinase binding;GO:0048306//calcium-dependent protein binding;GO:0008017//microtubule binding;GO:0005215//transporter activity	GO:0031397//negative regulation of protein ubiquitination;GO:0017156//calcium ion regulated exocytosis;GO:0071468//cellular response to acidic pH;GO:0061025//membrane fusion;GO:0010923//negative regulation of phosphatase activity;GO:0006611//protein export from nucleus;GO:0022406//membrane docking;GO:0032088//negative regulation of NF-kappaB transcription factor activity;GO:0051259//protein oligo…	K17610//calcineurin B homologous protein 1	XP_020733246.1//calcineurin B homologous protein 1 isoform X1 [Odocoileus virginianus texanus]	3
70025	1503	974.746	1400.48	0.522821	2.32185e-06	*	1.07648e-08	Acot7	GO:0070062//extracellular exosome;GO:0005654//nucleoplasm;GO:0044297//cell body;GO:0005829//cytosol;GO:0043005//neuron projection	GO:0102991//myristoyl-CoA hydrolase activity;GO:0042802//identical protein binding;GO:0052689//carboxylic ester hydrolase activity;GO:0000062//fatty-acyl-CoA binding;GO:0042803//protein homodimerization activity;GO:0036042//long-chain fatty acyl-CoA binding;GO:0047617//acyl-CoA hydrolase activity;GO:0016787//hydrolase activity;GO:0016290//palmitoyl-CoA hydrolase activity	GO:1900535//palmitic acid biosynthetic process;GO:0051792//medium-chain fatty acid biosynthetic process;GO:0006631//fatty acid metabolic process;GO:0036114//medium-chain fatty-acyl-CoA catabolic process;GO:0009062//fatty acid catabolic process;GO:0036116//long-chain fatty-acyl-CoA catabolic process;GO:0006637//acyl-CoA metabolic process;GO:0015937//coenzyme A biosynthetic process	K17360//acyl-coenzyme A thioesterase 7 [EC:3.1.2.2]	NP_001139529.1//cytosolic acyl coenzyme A thioester hydrolase isoform 1 [Mus musculus];NP_001139530.1//cytosolic acyl coenzyme A thioester hydrolase isoform 3 [Mus musculus];NP_579926.2//cytosolic acyl coenzyme A thioester hydrolase isoform 2 [Mus musculus]	1;2
626009	1369	601.903	969.025	0.687002	2.40464e-06	*	1.12935e-08	Gm6644	GO:0070062//extracellular exosome;GO:0005654//nucleoplasm;GO:0097454//Schwann cell microvillus;GO:0005829//cytosol;GO:0043220//Schmidt-Lanterman incisure;GO:0042629//mast cell granule;GO:0048471//perinuclear region of cytoplasm;GO:0033010//paranodal junction;GO:0032838//plasma membrane bounded cell projection cytoplasm	GO:0043795//glyceraldehyde oxidoreductase activity;GO:0004032//alditol:NADP+ 1-oxidoreductase activity	GO:0009414//response to water deprivation;GO:0060135//maternal process involved in female pregnancy;GO:0044597//daunorubicin metabolic process;GO:0046427//positive regulation of JAK-STAT cascade;GO:0072001//renal system development;GO:0031098//stress-activated protein kinase signaling cascade;GO:0042415//norepinephrine metabolic process;GO:0070301//cellular response to hydrogen peroxide;GO:004459…	K00011//aldehyde reductase [EC:1.1.1.21]	EDL00035.1//mCG117541 [Mus musculus]	1
67800	2251	89.4113	212.762	1.25071	2.43893e-06	Up	1.16014e-08	Dgat2	GO:0016020//membrane;GO:0005783//endoplasmic reticulum;GO:0005811//lipid droplet;GO:0030176//integral component of endoplasmic reticulum membrane;GO:0016021//integral component of membrane;GO:0048471//perinuclear region of cytoplasm	GO:0003846//2-acylglycerol O-acyltransferase activity;GO:0004144//diacylglycerol O-acyltransferase activity;GO:0050252//retinol O-fatty-acyltransferase activity;GO:0042803//protein homodimerization activity	GO:0010867//positive regulation of triglyceride biosynthetic process;GO:0035356//cellular triglyceride homeostasis;GO:0006071//glycerol metabolic process;GO:0055089//fatty acid homeostasis;GO:0035336//long-chain fatty-acyl-CoA metabolic process;GO:0042632//cholesterol homeostasis;GO:0019432//triglyceride biosynthetic process;GO:0060613//fat pad development;GO:0034383//low-density lipoprotein part…	K11160//diacylglycerol O-acyltransferase 2 [EC:2.3.1.20 2.3.1.75]	CAD38961.1//hypothetical protein, partial [Homo sapiens]	3
211739	3542	599.478	904.305	0.593104	2.68444e-06	*	1.29308e-08	Vstm2a	GO:0016021//integral component of membrane;GO:0005576//extracellular region;GO:0005886//plasma membrane	GO:0042802//identical protein binding	GO:0030154//cell differentiation;GO:0070352//positive regulation of white fat cell proliferation;GO:0090336//positive regulation of brown fat cell differentiation;GO:0071773//cellular response to BMP stimulus;GO:0010884//positive regulation of lipid storage;GO:0010628//positive regulation of gene expression	K03538//ribonuclease P protein subunit POP4 [EC:3.1.26.5]	NP_001277468.1//V-set and transmembrane domain-containing protein 2A isoform 1 precursor [Mus musculus];NP_666079.2//V-set and transmembrane domain-containing protein 2A isoform 2 precursor [Mus musculus]	1;2
226101	7123	5611.05	4413.27	-0.346422	2.84487e-06	*	1.38749e-08	Myof	GO:0043231//intracellular membrane-bounded organelle;GO:0070062//extracellular exosome;GO:0031965//nuclear membrane;GO:0005901//caveola;GO:0031410//cytoplasmic vesicle;GO:0016021//integral component of membrane;GO:0005886//plasma membrane;GO:0030659//cytoplasmic vesicle membrane	GO:0005543//phospholipid binding	GO:0007520//myoblast fusion;GO:0034605//cellular response to heat;GO:0030947//regulation of vascular endothelial growth factor receptor signaling pathway;GO:0001778//plasma membrane repair	K22125//myoferlin	NP_001289069.1//myoferlin isoform 1 [Mus musculus];NP_001093104.1//myoferlin isoform 2 [Mus musculus]	1
19288	1924	1982.66	1481.94	-0.41995	3.02157e-06	*	1.49186e-08	Ptx3	GO:0005615//extracellular space	GO:0001872//(1->3)-beta-D-glucan binding;GO:0042802//identical protein binding;GO:0001849//complement component C1q binding;GO:0046790//virion binding	GO:0044871//negative regulation by host of viral glycoprotein metabolic process;GO:0046597//negative regulation of viral entry into host cell;GO:0044869//negative regulation by host of viral exo-alpha-sialidase activity;GO:0050766//positive regulation of phagocytosis;GO:1903016//negative regulation of exo-alpha-sialidase activity;GO:0045429//positive regulation of nitric oxide biosynthetic proces…	K01672//carbonic anhydrase [EC:4.2.1.1];K01115//phospholipase D1/2 [EC:3.1.4.4]	NP_033013.3//pentraxin-related protein PTX3 precursor [Mus musculus]	3
22793	2598	5556.86	4173.28	-0.413089	4.03323e-06	*	2.01565e-08	Zyx	GO:0001725//stress fiber;GO:0005634//nucleus;GO:0005925//focal adhesion;GO:0005913//cell-cell adherens junction;GO:0005829//cytosol	GO:0003723//RNA binding;GO:0046872//metal ion binding	GO:0007179//transforming growth factor beta receptor signaling pathway;GO:0050727//regulation of inflammatory response;GO:0007160//cell-matrix adhesion;GO:0007229//integrin-mediated signaling pathway;GO:0043149//stress fiber assembly	K06273//zyxin	EDL13483.1//zyxin, isoform CRA_b, partial [Mus musculus];XP_006236450.1//PREDICTED: zyxin isoform X2 [Rattus norvegicus]	1;3
16443	5505	1310.28	1765.59	0.430277	4.07666e-06	*	2.0619e-08	Itsn1	GO:0005622//intracellular;GO:0030054//cell junction;GO:0030027//lamellipodium;GO:0043005//neuron projection;GO:0030139//endocytic vesicle;GO:0005905//clathrin-coated pit;GO:0005829//cytosol;GO:0005886//plasma membrane;GO:0045202//synapse	GO:0032947//protein complex scaffold activity;GO:0019209//kinase activator activity;GO:0005509//calcium ion binding;GO:0070064//proline-rich region binding;GO:0005089//Rho guanyl-nucleotide exchange factor activity	GO:0051897//positive regulation of protein kinase B signaling;GO:0007264//small GTPase mediated signal transduction;GO:0043524//negative regulation of neuron apoptotic process;GO:0048013//ephrin receptor signaling pathway;GO:0006897//endocytosis;GO:0035556//intracellular signal transduction;GO:0035023//regulation of Rho protein signal transduction	K20045//intersectin	XP_006522996.1//PREDICTED: intersectin-1 isoform X3 [Mus musculus];NP_001103746.1//intersectin-1 isoform 3 [Mus musculus];XP_006523002.1//PREDICTED: intersectin-1 isoform X9 [Mus musculus]	1;2
381511	4171	1927.72	1437.24	-0.423587	4.6294e-06	*	2.36934e-08	Pdp1	GO:0005759//mitochondrial matrix;GO:0005739//mitochondrion	GO:0046872//metal ion binding;GO:0005509//calcium ion binding;GO:0004741//[pyruvate dehydrogenase (lipoamide)] phosphatase activity;GO:0004722//protein serine/threonine phosphatase activity	GO:0035970//peptidyl-threonine dephosphorylation	K01102//pyruvate dehydrogenase phosphatase [EC:3.1.3.43]	XP_008253956.1//PREDICTED: pyruvate dehyrogenase phosphatase catalytic subunit 1 isoform X1 [Oryctolagus cuniculus];XP_021077711.1//pyruvate dehyrogenase phosphatase catalytic subunit 1 isoform X2 [Mus pahari];NP_001277316.1//[Pyruvate dehydrogenase [acetyl-transferring]]-phosphatase 1, mitochondrial isoform d [Mus musculus];XP_006237969.1//PREDICTED: pyruvate dehydrogenase [acetyl-transferring]-…	1;3
18641	3741	1702.68	2187.84	0.361698	5.01537e-06	*	2.59707e-08	Pfkl	GO:0016020//membrane;GO:0070062//extracellular exosome;GO:0005829//cytosol;GO:0005945//6-phosphofructokinase complex	GO:0004331//fructose-2,6-bisphosphate 2-phosphatase activity;GO:0003872//6-phosphofructokinase activity;GO:0005524//ATP binding;GO:0042802//identical protein binding;GO:0070061//fructose binding;GO:0046872//metal ion binding;GO:0048029//monosaccharide binding;GO:0019900//kinase binding;GO:0070095//fructose-6-phosphate binding	GO:0051289//protein homotetramerization;GO:0006096//glycolytic process;GO:0006002//fructose 6-phosphate metabolic process;GO:0046676//negative regulation of insulin secretion;GO:0005975//carbohydrate metabolic process;GO:0009749//response to glucose;GO:0061615//glycolytic process through fructose-6-phosphate;GO:0030388//fructose 1,6-bisphosphate metabolic process;GO:0051259//protein oligomerizati…	K00850//6-phosphofructokinase 1 [EC:2.7.1.11]	NP_032852.2//ATP-dependent 6-phosphofructokinase, liver type [Mus musculus]	4
11364	2062	1226.95	1762.69	0.522696	7.90092e-06	*	4.13885e-08	Acadm	GO:0005759//mitochondrial matrix;GO:0070062//extracellular exosome;GO:0030424//axon;GO:0005634//nucleus;GO:0016607//nuclear speck;GO:0005739//mitochondrion;GO:0031966//mitochondrial membrane	GO:0016853//isomerase activity;GO:0042802//identical protein binding;GO:0050660//flavin adenine dinucleotide binding;GO:0000062//fatty-acyl-CoA binding;GO:0070991//medium-chain-acyl-CoA dehydrogenase activity;GO:0003995//acyl-CoA dehydrogenase activity	GO:0033539//fatty acid beta-oxidation using acyl-CoA dehydrogenase;GO:0006111//regulation of gluconeogenesis;GO:0055114//oxidation-reduction process;GO:0051793//medium-chain fatty acid catabolic process;GO:0006635//fatty acid beta-oxidation;GO:0009791//post-embryonic development;GO:0007584//response to nutrient;GO:0045329//carnitine biosynthetic process;GO:0051384//response to glucocorticoid;GO:0…	K00249//acyl-CoA dehydrogenase [EC:1.3.8.7]	NP_031408.1//medium-chain specific acyl-CoA dehydrogenase, mitochondrial precursor [Mus musculus]	5
11465	1920	27296	22598.2	-0.272482	1.04365e-05	*	5.52992e-08	Actg1	NA	NA	NA	K05692//actin beta/gamma 1	XP_002728578.2//PREDICTED: POTE ankyrin domain family member F isoform X1 [Rattus norvegicus];XP_002725368.2//PREDICTED: POTE ankyrin domain family member F isoform X2, partial [Rattus norvegicus]	1;3
14104	9938	4908.74	5959	0.279719	1.19218e-05	*	6.38873e-08	Fasn	GO:0016020//membrane;GO:0070062//extracellular exosome;GO:0042587//glycogen granule;GO:0042470//melanosome;GO:0005737//cytoplasm;GO:0005829//cytosol;GO:0005794//Golgi apparatus;GO:0005739//mitochondrion;GO:0005886//plasma membrane	GO:0003723//RNA binding;GO:0031177//phosphopantetheine binding;GO:0004320//oleoyl-[acyl-carrier-protein] hydrolase activity;GO:0004313//[acyl-carrier-protein] S-acetyltransferase activity;GO:0016296//palmitoyl-[acyl-carrier-protein] hydrolase activity;GO:0004319//enoyl-[acyl-carrier-protein] reductase (NADPH, B-specific) activity;GO:0047451//3-hydroxyoctanoyl-[acyl-carrier-protein] dehydratase ac…	GO:0008611//ether lipid biosynthetic process;GO:0001649//osteoblast differentiation;GO:0046949//fatty-acyl-CoA biosynthetic process;GO:0030223//neutrophil differentiation;GO:0006084//acetyl-CoA metabolic process;GO:0071353//cellular response to interleukin-4;GO:0006633//fatty acid biosynthetic process;GO:0008610//lipid biosynthetic process;GO:0030879//mammary gland development;GO:0030224//monocyt…	K00665//fatty acid synthase, animal type [EC:2.3.1.85]	EDL34808.1//fatty acid synthase, isoform CRA_a, partial [Mus musculus]	3
11674	1518	9268.84	11516.4	0.313228	1.27052e-05	*	6.88502e-08	Aldoa	GO:0016020//membrane;GO:0070062//extracellular exosome;GO:0005634//nucleus;GO:0005829//cytosol;GO:0015629//actin cytoskeleton	GO:0070061//fructose binding;GO:0003723//RNA binding;GO:0004332//fructose-bisphosphate aldolase activity;GO:0008092//cytoskeletal protein binding;GO:0045296//cadherin binding	GO:0006754//ATP biosynthetic process;GO:0006941//striated muscle contraction;GO:0006000//fructose metabolic process;GO:0006096//glycolytic process;GO:0008360//regulation of cell shape;GO:0046716//muscle cell cellular homeostasis;GO:0030388//fructose 1,6-bisphosphate metabolic process	K01623//fructose-bisphosphate aldolase, class I [EC:4.1.2.13]	AFG26286.1//aldolase class-1 protein [Apostichopus japonicus];XP_021491550.1//fructose-bisphosphate aldolase A isoform X2 [Meriones unguiculatus];XP_003477897.1//PREDICTED: fructose-bisphosphate aldolase A [Cavia porcellus]	1;4
16600	3057	730.903	502.612	-0.540235	1.31242e-05	*	7.2507e-08	Klf4	GO:0005654//nucleoplasm;GO:0000785//chromatin;GO:0044798//nuclear transcription factor complex;GO:0005719//nuclear euchromatin;GO:0000790//nuclear chromatin;GO:0005737//cytoplasm	GO:0003677//DNA binding;GO:0001010//transcription factor activity, sequence-specific DNA binding transcription factor recruiting;GO:0042826//histone deacetylase binding;GO:0001077//transcriptional activator activity, RNA polymerase II proximal promoter sequence-specific DNA binding;GO:0001085//RNA polymerase II transcription factor binding;GO:0003690//double-stranded DNA binding;GO:0001190//trans…	GO:0043154//negative regulation of cysteine-type endopeptidase activity involved in apoptotic process;GO:0090051//negative regulation of cell migration involved in sprouting angiogenesis;GO:0032270//positive regulation of cellular protein metabolic process;GO:0051973//positive regulation of telomerase activity;GO:0014740//negative regulation of muscle hyperplasia;GO:0071499//cellular response to …	K17846//krueppel-like factor 4	NP_034767.2//Krueppel-like factor 4 [Mus musculus]	3
233335	7086	456.518	292.882	-0.640353	1.31242e-05	*	7.27013e-08	Synm	GO:0016020//membrane;GO:0030018//Z disc;GO:0045111//intermediate filament cytoskeleton;GO:0043034//costamere;GO:0042383//sarcolemma;GO:0060053//neurofilament cytoskeleton;GO:0005882//intermediate filament;GO:0005912//adherens junction	GO:0030674//protein binding, bridging;GO:0008307//structural constituent of muscle;GO:0005200//structural constituent of cytoskeleton;GO:0019215//intermediate filament binding;GO:0017166//vinculin binding	GO:0045104//intermediate filament cytoskeleton organization;GO:0031443//fast-twitch skeletal muscle fiber contraction	K10376//desmuslin	NP_997546.2//synemin isoform M [Mus musculus];NP_964001.2//synemin isoform H [Mus musculus];NP_899135.3//synemin isoform L [Mus musculus]	3;2
219189	6752	643.199	887.749	0.464886	1.43124e-05	*	8.01451e-08	Vwa8	GO:0005739//mitochondrion	GO:0005524//ATP binding;GO:0016887//ATPase activity	NA	K14572//midasin	XP_021036875.1//von Willebrand factor A domain-containing protein 8 [Mus caroli]	1;3
13167	587	1397.94	1873.14	0.42216	1.43465e-05	*	8.12003e-08	Dbi	GO:0070062//extracellular exosome;GO:0005615//extracellular space;GO:0097038//perinuclear endoplasmic reticulum;GO:0008021//synaptic vesicle;GO:0005794//Golgi apparatus;GO:0005739//mitochondrion	GO:0036042//long-chain fatty acyl-CoA binding;GO:0008289//lipid binding;GO:0000062//fatty-acyl-CoA binding;GO:0046983//protein dimerization activity	GO:0006810//transport;GO:0043588//skin development;GO:0006641//triglyceride metabolic process;GO:0021670//lateral ventricle development;GO:0001662//behavioral fear response;GO:0060291//long-term synaptic potentiation;GO:0036151//phosphatidylcholine acyl-chain remodeling;GO:0001942//hair follicle development;GO:0007611//learning or memory;GO:0032228//regulation of synaptic transmission, GABAergic	K08762//diazepam-binding inhibitor (GABA receptor modulator, acyl-CoA-binding protein)	NP_031856.1//acyl-CoA-binding protein isoform 2 [Mus musculus];NP_001033088.1//acyl-CoA-binding protein isoform 1 [Mus musculus]	4;2
11461	1935	27992.9	23153.2	-0.273848	1.73379e-05	*	9.91749e-08	Actb	NA	NA	NA	K05692//actin beta/gamma 1	KFO25358.1//Actin, cytoplasmic 1 [Fukomys damarensis]	5
73699	3631	1043.39	1433.34	0.458099	2.14188e-05	*	1.23808e-07	Ppp2r1b	GO:0070062//extracellular exosome;GO:0045121//membrane raft	NA	GO:2001241//positive regulation of extrinsic apoptotic signaling pathway in absence of ligand;GO:0060561//apoptotic process involved in morphogenesis	K03456//serine/threonine-protein phosphatase 2A regulatory subunit A	XP_006510704.1//PREDICTED: serine/threonine-protein phosphatase 2A 65 kDa regulatory subunit A beta isoform isoform X1 [Mus musculus];XP_021512280.1//serine/threonine-protein phosphatase 2A 65 kDa regulatory subunit A beta isoform isoform X3 [Meriones unguiculatus];EDL25767.1//protein phosphatase 2 (formerly 2A), regulatory subunit A (PR 65), beta isoform, isoform CRA_a, partial [Mus musculus]	1;3;2
16828	1660	6286	7627.74	0.279113	2.4244e-05	*	1.41599e-07	Ldha	GO:0016020//membrane;GO:0070062//extracellular exosome;GO:0005634//nucleus;GO:0005829//cytosol;GO:0005739//mitochondrion;GO:0005737//cytoplasm;GO:0035686//sperm fibrous sheath	GO:0004457//lactate dehydrogenase activity;GO:0042802//identical protein binding;GO:0019900//kinase binding;GO:0004459//L-lactate dehydrogenase activity;GO:0051287//NAD binding;GO:0045296//cadherin binding	GO:0048569//post-embryonic animal organ development;GO:0006089//lactate metabolic process;GO:0043627//response to estrogen;GO:0043065//positive regulation of apoptotic process;GO:0007584//response to nutrient;GO:0009749//response to glucose;GO:0005975//carbohydrate metabolic process;GO:0031668//cellular response to extracellular stimulus;GO:0042493//response to drug;GO:0051591//response to cAMP;G…	K00016//L-lactate dehydrogenase [EC:1.1.1.27]	EDM07249.1//rCG53940, isoform CRA_a [Rattus norvegicus];NP_001129541.2//L-lactate dehydrogenase A chain isoform 2 [Mus musculus];XP_007953868.1//PREDICTED: L-lactate dehydrogenase A chain isoform X1 [Orycteropus afer afer]	1;2
11568	4074	3606.37	2806.59	-0.361727	2.5547e-05	*	1.50747e-07	Aebp1	GO:0031012//extracellular matrix;GO:0070062//extracellular exosome;GO:0005634//nucleus;GO:0005615//extracellular space;GO:0005737//cytoplasm	GO:0004180//carboxypeptidase activity;GO:0003714//transcription corepressor activity;GO:0004181//metallocarboxypeptidase activity;GO:0001227//transcriptional repressor activity, RNA polymerase II transcription regulatory region sequence-specific DNA binding;GO:0004185//serine-type carboxypeptidase activity;GO:0000977//RNA polymerase II regulatory region sequence-specific DNA binding;GO:0008270//z…	GO:0000122//negative regulation of transcription from RNA polymerase II promoter;GO:0006355//regulation of transcription, DNA-templated;GO:0016485//protein processing;GO:0006518//peptide metabolic process;GO:0006351//transcription, DNA-templated	K21392//adipocyte enhancer-binding protein 1	NP_033766.2//adipocyte enhancer-binding protein 1 isoform 2 precursor [Mus musculus];NP_001278786.1//adipocyte enhancer-binding protein 1 isoform 1 precursor [Mus musculus]	3;2
14373	847	7.73159	31.5354	2.02813	3.26102e-05	Up	1.94389e-07	G0s2	GO:0016021//integral component of membrane;GO:0005739//mitochondrion	NA	GO:0097191//extrinsic apoptotic signaling pathway;GO:2001238//positive regulation of extrinsic apoptotic signaling pathway	K13221//methylosome protein 50	NP_032085.1//G0/G1 switch protein 2 [Mus musculus]	3
13039	3509	5498.64	4414.66	-0.316771	3.45957e-05	*	2.08307e-07	Ctsl	GO:0070062//extracellular exosome	GO:0008234//cysteine-type peptidase activity	NA	K01365//cathepsin L [EC:3.4.22.15]	P07154.2//RecName: Full=Cathepsin L1; AltName: Full=Cathepsin L; AltName: Full=Cyclic protein 2; Short=CP-2; AltName: Full=Major excreted protein; Short=MEP; Contains: RecName: Full=Procathepsin L; Contains: RecName: Full=Cathepsin L1 heavy chain; Contains: RecName: Full=Cathepsin L1 light chain; Flags: Precursor	4
20620	2802	709.38	477.376	-0.571431	3.53779e-05	*	2.15867e-07	Plk2	GO:0030425//dendrite;GO:0005814//centriole;GO:0000785//chromatin;GO:0005622//intracellular;GO:0005813//centrosome;GO:0005737//cytoplasm	GO:0004674//protein serine/threonine kinase activity;GO:0005524//ATP binding;GO:0004871//signal transducer activity;GO:0043008//ATP-dependent protein binding;GO:0032403//protein complex binding	GO:0000278//mitotic cell cycle;GO:0032436//positive regulation of proteasomal ubiquitin-dependent protein catabolic process;GO:0032092//positive regulation of protein binding;GO:0060292//long term synaptic depression;GO:0060291//long-term synaptic potentiation;GO:0046599//regulation of centriole replication;GO:0006468//protein phosphorylation;GO:0043066//negative regulation of apoptotic process;G…	K08861//polo-like kinase 2 [EC:2.7.11.21]	NP_690017.2//serine/threonine-protein kinase PLK2 [Mus musculus]	2
68465	3963	1288.69	1734.84	0.428898	3.53779e-05	*	2.17933e-07	Adipor2	GO:0031226//intrinsic component of plasma membrane;GO:0016021//integral component of membrane;GO:0005886//plasma membrane	GO:0055100//adiponectin binding;GO:0046872//metal ion binding;GO:0097003//adipokinetic hormone receptor activity;GO:0004872//receptor activity;GO:0042802//identical protein binding;GO:0046982//protein heterodimerization activity;GO:0042562//hormone binding	GO:0030308//negative regulation of cell growth;GO:0061042//vascular wound healing;GO:0007565//female pregnancy;GO:0019395//fatty acid oxidation;GO:0007507//heart development;GO:0042593//glucose homeostasis;GO:0033211//adiponectin-activated signaling pathway;GO:0046326//positive regulation of glucose import;GO:0007584//response to nutrient;GO:0009755//hormone-mediated signaling pathway	K07297//adiponectin receptor	EDK99610.1//adiponectin receptor 2, isoform CRA_b, partial [Mus musculus];NP_932102.2//adiponectin receptor protein 2 [Mus musculus]	3
223775	2419	366.437	598.596	0.708016	3.53779e-05	*	2.19408e-07	Pim3	GO:0005829//cytosol;GO:0005737//cytoplasm	GO:0004674//protein serine/threonine kinase activity;GO:0005524//ATP binding	GO:0061179//negative regulation of insulin secretion involved in cellular response to glucose stimulus;GO:0007346//regulation of mitotic cell cycle;GO:0006468//protein phosphorylation;GO:0043066//negative regulation of apoptotic process;GO:0046777//protein autophosphorylation;GO:0006915//apoptotic process;GO:0007049//cell cycle;GO:0016572//histone phosphorylation	K08807//proto-oncogene serine/threonine-protein kinase Pim-3 [EC:2.7.11.1]	AAC68900.1//serine threonine kinase [Rattus norvegicus]	2
13610	4484	1652.55	2286.5	0.46845	4.107e-05	*	2.57182e-07	S1pr3	GO:0005887//integral component of plasma membrane;GO:0005886//plasma membrane	GO:0005178//integrin binding;GO:0038036//sphingosine-1-phosphate receptor activity;GO:0004930//G-protein coupled receptor activity	GO:0007193//adenylate cyclase-inhibiting G-protein coupled receptor signaling pathway;GO:0032651//regulation of interleukin-1 beta production;GO:1903141//negative regulation of establishment of endothelial barrier;GO:0007219//Notch signaling pathway;GO:0001816//cytokine production;GO:0006954//inflammatory response	K04290//sphingosine 1-phosphate receptor 3	EDL41098.1//endothelial differentiation, sphingolipid G-protein-coupled receptor, 3, partial [Mus musculus]	4
64817	11275	3353.07	2668.14	-0.329649	4.49562e-05	*	2.84224e-07	Svep1	GO:0016020//membrane;GO:0005615//extracellular space;GO:0005576//extracellular region;GO:0005737//cytoplasm	GO:0003682//chromatin binding;GO:0005509//calcium ion binding	GO:0007155//cell adhesion	K17495//CUB and sushi domain-containing protein	NP_073725.2//sushi, von Willebrand factor type A, EGF and pentraxin domain-containing protein 1 precursor [Mus musculus]	2
56078	3465	514.986	806.597	0.647314	4.96219e-05	*	3.1671e-07	Car5b	GO:0005739//mitochondrion	GO:0008270//zinc ion binding;GO:0004089//carbonate dehydratase activity	GO:0006730//one-carbon metabolic process	K01672//carbonic anhydrase [EC:4.2.1.1]	EDL40764.1//carbonic anhydrase 5b, mitochondrial, partial [Mus musculus]	4
67512	1574	467.121	672.304	0.525317	5.03544e-05	*	3.24417e-07	Agpat2	GO:0005783//endoplasmic reticulum;GO:0016021//integral component of membrane;GO:0005789//endoplasmic reticulum membrane	GO:0003841//1-acylglycerol-3-phosphate O-acyltransferase activity	GO:0008654//phospholipid biosynthetic process;GO:0042493//response to drug;GO:0008544//epidermis development;GO:0001819//positive regulation of cytokine production;GO:0016024//CDP-diacylglycerol biosynthetic process;GO:0006654//phosphatidic acid biosynthetic process;GO:0046474//glycerophospholipid biosynthetic process	K13509//lysophosphatidate acyltransferase [EC:2.3.1.51]	EDL08326.1//1-acylglycerol-3-phosphate O-acyltransferase 2 (lysophosphatidic acid acyltransferase, beta), isoform CRA_c, partial [Mus musculus]	2
235130	5946	760.799	1087.24	0.515082	5.72739e-05	*	3.72446e-07	Adamts15	GO:0005615//extracellular space;GO:0009986//cell surface;GO:0005578//proteinaceous extracellular matrix	GO:0004175//endopeptidase activity;GO:0004222//metalloendopeptidase activity;GO:0008270//zinc ion binding;GO:0008201//heparin binding;GO:0050840//extracellular matrix binding	GO:0007229//integrin-mediated signaling pathway	K08629//a disintegrin and metalloproteinase with thrombospondin motifs 15 [EC:3.4.24.-]	NP_001019310.1//A disintegrin and metalloproteinase with thrombospondin motifs 15 isoform 1 preproprotein [Mus musculus]	1
13007	1770	1363.46	957.407	-0.51007	6.00193e-05	*	3.93913e-07	Csrp1	NA	NA	NA	K09377//cysteine and glycine-rich protein	ERE74332.1//cysteine and glycine-rich protein 1 [Cricetulus griseus]	5
20778	2510	616.891	970.274	0.653376	6.16611e-05	*	4.08401e-07	Scarb1	GO:0005765//lysosomal membrane;GO:0070062//extracellular exosome;GO:0005737//cytoplasm;GO:0005901//caveola;GO:0009986//cell surface;GO:0005887//integral component of plasma membrane;GO:0016021//integral component of membrane;GO:0031528//microvillus membrane;GO:0005886//plasma membrane	GO:0001540//amyloid-beta binding;GO:0030169//low-density lipoprotein particle binding;GO:0034185//apolipoprotein binding;GO:0042803//protein homodimerization activity;GO:0008035//high-density lipoprotein particle binding;GO:0005319//lipid transporter activity;GO:0070506//high-density lipoprotein particle receptor activity;GO:0001530//lipopolysaccharide binding;GO:0034186//apolipoprotein A-I bindi…	GO:0010867//positive regulation of triglyceride biosynthetic process;GO:0051000//positive regulation of nitric-oxide synthase activity;GO:0006910//phagocytosis, recognition;GO:0006869//lipid transport;GO:0010899//regulation of phosphatidylcholine catabolic process;GO:0043534//blood vessel endothelial cell migration;GO:0050892//intestinal absorption;GO:0030301//cholesterol transport;GO:0033344//ch…	K13885//scavenger receptor class B, member 1	XP_021017652.1//scavenger receptor class B member 1 isoform X3 [Mus caroli];XP_021017651.1//scavenger receptor class B member 1 isoform X2 [Mus caroli];XP_021017650.1//scavenger receptor class B member 1 isoform X1 [Mus caroli]	1;2
18595	6555	19296.6	15544.1	-0.31198	7.45797e-05	*	4.98455e-07	Pdgfra	GO:0016020//membrane;GO:0005634//nucleus;GO:0031226//intrinsic component of plasma membrane;GO:0009897//external side of plasma membrane;GO:0030054//cell junction;GO:0005902//microvillus;GO:0005737//cytoplasm;GO:0009986//cell surface;GO:0005887//integral component of plasma membrane;GO:0043234//protein complex;GO:0005886//plasma membrane	GO:0005161//platelet-derived growth factor receptor binding;GO:0038085//vascular endothelial growth factor binding;GO:0005524//ATP binding;GO:0042803//protein homodimerization activity;GO:0005021//vascular endothelial growth factor-activated receptor activity;GO:0048407//platelet-derived growth factor binding;GO:0004672//protein kinase activity;GO:0005018//platelet-derived growth factor alpha-rec…	GO:0016477//cell migration;GO:0030335//positive regulation of cell migration;GO:0048008//platelet-derived growth factor receptor signaling pathway;GO:0060326//cell chemotaxis;GO:2000739//regulation of mesenchymal stem cell differentiation;GO:0048557//embryonic digestive tract morphogenesis;GO:0009653//anatomical structure morphogenesis;GO:0048146//positive regulation of fibroblast proliferation;G…	K04363//platelet-derived growth factor receptor alpha [EC:2.7.10.1]	EDL37883.1//platelet derived growth factor receptor, alpha polypeptide, isoform CRA_a, partial [Mus musculus]	1;2
16777	5778	5891.45	7463.26	0.341184	7.72161e-05	*	5.23076e-07	Lamb1	NA	NA	NA	K05636//laminin, beta 1	EDL36918.1//laminin B1 subunit 1, partial [Mus musculus]	2
18438	2690	1893.06	1476.74	-0.358302	7.72161e-05	*	5.25374e-07	P2rx4	GO:0005765//lysosomal membrane;GO:0070062//extracellular exosome;GO:0098794//postsynapse;GO:0030054//cell junction;GO:0043195//terminal bouton;GO:0014069//postsynaptic density;GO:0048471//perinuclear region of cytoplasm;GO:0043025//neuronal cell body;GO:0005887//integral component of plasma membrane;GO:0043197//dendritic spine	GO:0004931//extracellularly ATP-gated cation channel activity;GO:0005524//ATP binding;GO:0042802//identical protein binding;GO:0005102//receptor binding;GO:0045296//cadherin binding;GO:0005507//copper ion binding;GO:0008144//drug binding;GO:0008270//zinc ion binding;GO:0001614//purinergic nucleotide receptor activity	GO:0033198//response to ATP;GO:0008217//regulation of blood pressure;GO:2001028//positive regulation of endothelial cell chemotaxis;GO:0050850//positive regulation of calcium-mediated signaling;GO:0002028//regulation of sodium ion transport;GO:0097190//apoptotic signaling pathway;GO:0051260//protein homooligomerization;GO:0019228//neuronal action potential;GO:0071318//cellular response to ATP;GO:…	K05218//P2X purinoceptor 4	NP_035156.2//P2X purinoceptor 4 isoform 1 [Mus musculus];NP_001297647.1//P2X purinoceptor 4 isoform 2 [Mus musculus];NP_001297649.1//P2X purinoceptor 4 isoform 3 [Mus musculus]	1;3
75750	2124	224.643	129.527	-0.794381	8.61641e-05	*	5.91444e-07	Slc10a6	GO:0016021//integral component of membrane;GO:0005886//plasma membrane	GO:0043250//sodium-dependent organic anion transmembrane transporter activity;GO:0015293//symporter activity	GO:0006814//sodium ion transport;GO:0043251//sodium-dependent organic anion transport	K14346//solute carrier family 10 (sodium/bile acid cotransporter), member 6	NP_083691.1//solute carrier family 10 member 6 [Mus musculus]	2
68797	1545	949.846	620.8	-0.613564	9.72316e-05	*	6.73268e-07	Pdgfrl	GO:0005576//extracellular region	NA	NA	K05098//kinase insert domain protein receptor [EC:2.7.10.1]	NP_081116.3//platelet-derived growth factor receptor-like protein precursor [Mus musculus]	3
13730	2721	1897.95	1458.04	-0.380412	0.000106931	*	7.46866e-07	Emp1	GO:0016021//integral component of membrane;GO:0005886//plasma membrane	NA	GO:0032060//bleb assembly;GO:0008219//cell death;GO:0016049//cell growth	K19289//peripheral myelin protein 22	EDL10553.1//epithelial membrane protein 1, isoform CRA_a, partial [Mus musculus]	4;1
328949	7843	491.589	330.012	-0.574934	0.000119744	*	8.43576e-07	Mcc	GO:0005634//nucleus;GO:0005654//nucleoplasm;GO:0005829//cytosol;GO:0005886//plasma membrane;GO:0005737//cytoplasm	GO:0005509//calcium ion binding	GO:0090090//negative regulation of canonical Wnt signaling pathway;GO:0045184//establishment of protein localization;GO:0050680//negative regulation of epithelial cell proliferation;GO:0010633//negative regulation of epithelial cell migration	K16464//centrosomal protein CEP250;K21881//Usher syndrome type-1C protein-binding protein 1	NP_001078843.1//colorectal mutant cancer protein isoform 2 [Mus musculus];NP_001078842.1//colorectal mutant cancer protein isoform 1 [Mus musculus]	1
11745	1619	685.503	488.896	-0.487634	0.000140299	*	9.96824e-07	Anxa3	GO:0070062//extracellular exosome;GO:0005829//cytosol;GO:0042581//specific granule;GO:0030670//phagocytic vesicle membrane;GO:0005886//plasma membrane	GO:0004859//phospholipase inhibitor activity;GO:0005544//calcium-dependent phospholipid binding;GO:0005509//calcium ion binding;GO:0048306//calcium-dependent protein binding	GO:0051091//positive regulation of DNA binding transcription factor activity;GO:0043312//neutrophil degranulation;GO:0010595//positive regulation of endothelial cell migration;GO:0045766//positive regulation of angiogenesis;GO:0042742//defense response to bacterium;GO:0006909//phagocytosis	K17089//annexin A3	XP_008841914.1//PREDICTED: annexin A3 [Nannospalax galili]	2
15926	2270	3463.68	4394	0.343227	0.000140711	*	1.00822e-06	Idh1	GO:0070062//extracellular exosome;GO:0005829//cytosol;GO:0005777//peroxisome;GO:0005739//mitochondrion;GO:0005737//cytoplasm	GO:0000287//magnesium ion binding;GO:0051990//(R)-2-hydroxyglutarate dehydrogenase activity;GO:0005102//receptor binding;GO:0051287//NAD binding;GO:0042803//protein homodimerization activity;GO:0045296//cadherin binding;GO:0004450//isocitrate dehydrogenase (NADP+) activity;GO:0004448//isocitrate dehydrogenase activity;GO:0050661//NADP binding	GO:0006097//glyoxylate cycle;GO:0071071//regulation of phospholipid biosynthetic process;GO:0060696//regulation of phospholipid catabolic process;GO:0006099//tricarboxylic acid cycle;GO:0048545//response to steroid hormone;GO:0008585//female gonad development;GO:0006979//response to oxidative stress;GO:0006749//glutathione metabolic process;GO:0006102//isocitrate metabolic process;GO:0006103//2-o…	K00031//isocitrate dehydrogenase [EC:1.1.1.42]	NP_034627.3//isocitrate dehydrogenase [NADP] cytoplasmic [Mus musculus]	1;3
67111	2424	1234.53	1750.56	0.503855	0.000152107	*	1.09904e-06	Naaa	GO:0070062//extracellular exosome;GO:0005764//lysosome;GO:0005737//cytoplasm	GO:0016787//hydrolase activity;GO:0008134//transcription factor binding;GO:0016810//hydrolase activity, acting on carbon-nitrogen (but not peptide) bonds	GO:0006629//lipid metabolic process	K13720//N-acylethanolamine-hydrolysing acid amidase [EC:3.5.1.-]	NP_080248.2//N-acylethanolamine-hydrolyzing acid amidase isoform 1 precursor [Mus musculus];NP_001157159.1//N-acylethanolamine-hydrolyzing acid amidase isoform 2 precursor [Mus musculus]	1;4
381413	3911	178.728	85.9312	-1.05651	0.00015727	Down	1.14581e-06	Gpr176	GO:0016021//integral component of membrane;GO:0005886//plasma membrane	GO:0004930//G-protein coupled receptor activity	GO:0007186//G-protein coupled receptor signaling pathway;GO:0030818//negative regulation of cAMP biosynthetic process;GO:0048512//circadian behavior	K08442//G protein-coupled receptor 176	EDL27905.1//G protein-coupled receptor 176 [Mus musculus]	3
14268	8222	23781.3	19464.3	-0.289002	0.000157843	*	1.169e-06	Fn1	GO:0031012//extracellular matrix;GO:0070062//extracellular exosome;GO:0005605//basal lamina;GO:0005577//fibrinogen complex;GO:0005615//extracellular space;GO:0072562//blood microparticle;GO:0016324//apical plasma membrane;GO:0005793//endoplasmic reticulum-Golgi intermediate compartment;GO:0005578//proteinaceous extracellular matrix;GO:0005576//extracellular region;GO:0005604//basement membrane	GO:0002020//protease binding;GO:0042802//identical protein binding;GO:0005102//receptor binding;GO:0051087//chaperone binding;GO:0016504//peptidase activator activity;GO:0008022//protein C-terminus binding;GO:0005178//integrin binding;GO:0008201//heparin binding;GO:0097718//disordered domain specific binding;GO:0019899//enzyme binding	GO:0007044//cell-substrate junction assembly;GO:0035987//endodermal cell differentiation;GO:0033622//integrin activation;GO:0001932//regulation of protein phosphorylation;GO:0045773//positive regulation of axon extension;GO:0018149//peptide cross-linking;GO:0034446//substrate adhesion-dependent cell spreading;GO:0001525//angiogenesis;GO:0070372//regulation of ERK1 and ERK2 cascade;GO:0042060//wou…	K05717//fibronectin 1	NP_001263339.1//fibronectin isoform d precursor [Mus musculus];XP_006495762.1//PREDICTED: fibronectin isoform X3 [Mus musculus];NP_034363.1//fibronectin isoform a precursor [Mus musculus];NP_001263342.1//fibronectin isoform g precursor [Mus musculus];NP_001263341.1//fibronectin isoform f precursor [Mus musculus];NP_001263338.1//fibronectin isoform c precursor [Mus musculus];NP_001263337.1//fibron…	1;2
23986	1513	828.741	1117.99	0.43191	0.000157843	*	1.16028e-06	Eci2	GO:0016020//membrane;GO:0043231//intracellular membrane-bounded organelle;GO:0005654//nucleoplasm;GO:0005782//peroxisomal matrix;GO:0005777//peroxisome;GO:0005739//mitochondrion	GO:0005102//receptor binding;GO:0000062//fatty-acyl-CoA binding;GO:0004165//dodecenoyl-CoA delta-isomerase activity	GO:0006635//fatty acid beta-oxidation;GO:0009062//fatty acid catabolic process	K13239//peroxisomal 3,2-trans-enoyl-CoA isomerase [EC:5.3.3.8]	BAE42023.1//unnamed protein product [Mus musculus];NP_001103801.1//enoyl-CoA delta isomerase 2, mitochondrial isoform a [Mus musculus]	1;3
11370	2205	1218.4	1658.16	0.444601	0.000158041	*	1.18928e-06	Acadvl	GO:0005634//nucleus;GO:0005730//nucleolus;GO:0042645//mitochondrial nucleoid;GO:0005829//cytosol;GO:0005743//mitochondrial inner membrane;GO:0005739//mitochondrion;GO:0031966//mitochondrial membrane	GO:0004466//long-chain-acyl-CoA dehydrogenase activity;GO:0050660//flavin adenine dinucleotide binding;GO:0000062//fatty-acyl-CoA binding;GO:0003995//acyl-CoA dehydrogenase activity;GO:0017099//very-long-chain-acyl-CoA dehydrogenase activity	GO:0001659//temperature homeostasis;GO:0033539//fatty acid beta-oxidation using acyl-CoA dehydrogenase;GO:0009409//response to cold;GO:0046322//negative regulation of fatty acid oxidation;GO:0006635//fatty acid beta-oxidation;GO:0090181//regulation of cholesterol metabolic process;GO:0042760//very long-chain fatty acid catabolic process;GO:0045717//negative regulation of fatty acid biosynthetic p…	K09479//very long chain acyl-CoA dehydrogenase [EC:1.3.8.9]	NP_059062.1//very long-chain specific acyl-CoA dehydrogenase, mitochondrial precursor [Mus musculus]	3
20501	4430	698.717	1019.11	0.544533	0.000158041	*	1.18949e-06	Slc16a1	GO:0016020//membrane;GO:0043231//intracellular membrane-bounded organelle;GO:0070062//extracellular exosome;GO:0005887//integral component of plasma membrane;GO:0016021//integral component of membrane;GO:0005813//centrosome;GO:0030054//cell junction;GO:0005739//mitochondrion;GO:0005886//plasma membrane	GO:0097159//organic cyclic compound binding;GO:0008028//monocarboxylic acid transmembrane transporter activity;GO:0015129//lactate transmembrane transporter activity;GO:0015293//symporter activity;GO:0042803//protein homodimerization activity	GO:0051780//behavioral response to nutrient;GO:0007098//centrosome cycle;GO:0071407//cellular response to organic cyclic compound;GO:0032094//response to food;GO:0035879//plasma membrane lactate transport;GO:0050796//regulation of insulin secretion;GO:0006629//lipid metabolic process;GO:0042593//glucose homeostasis	K08179//MFS transporter, MCP family, solute carrier family 16 (monocarboxylic acid transporters), member 1	NP_033222.1//monocarboxylate transporter 1 [Mus musculus]	4
104943	2684	57.2647	131.88	1.2035	0.000159456	Up	1.20974e-06	Fam110c	GO:0000922//spindle pole;GO:0005634//nucleus;GO:0005815//microtubule organizing center;GO:0005874//microtubule;GO:0005938//cell cortex	GO:0043014//alpha-tubulin binding	GO:0051897//positive regulation of protein kinase B signaling;GO:0030335//positive regulation of cell migration;GO:0060491//regulation of cell projection assembly	NA	NP_082104.2//protein FAM110C [Mus musculus]	2
13819	5352	876.068	1177.97	0.427186	0.000169104	*	1.29313e-06	Epas1	GO:0005634//nucleus;GO:0005667//transcription factor complex;GO:0016607//nuclear speck;GO:0005737//cytoplasm	GO:0000981//RNA polymerase II transcription factor activity, sequence-specific DNA binding;GO:0003677//DNA binding;GO:0046982//protein heterodimerization activity;GO:0001077//transcriptional activator activity, RNA polymerase II proximal promoter sequence-specific DNA binding;GO:0008134//transcription factor binding;GO:0003700//DNA binding transcription factor activity;GO:0035035//histone acetylt…	GO:0030324//lung development;GO:0071456//cellular response to hypoxia;GO:0071222//cellular response to lipopolysaccharide;GO:0007601//visual perception;GO:0000122//negative regulation of transcription from RNA polymerase II promoter;GO:0001892//embryonic placenta development;GO:0055072//iron ion homeostasis;GO:0043619//regulation of transcription from RNA polymerase II promoter in response to oxi…	K09095//hypoxia-inducible factor 2 alpha	NP_075578.1//endothelial PAS domain-containing protein 1 [Rattus norvegicus]	3
14118	9900	2936.05	2109.81	-0.476764	0.000184579	*	1.42257e-06	Fbn1	GO:0031012//extracellular matrix;GO:0070062//extracellular exosome;GO:0005615//extracellular space;GO:0005622//intracellular;GO:0005578//proteinaceous extracellular matrix;GO:0001527//microfibril;GO:0005576//extracellular region;GO:0005604//basement membrane	GO:0005201//extracellular matrix structural constituent;GO:0005178//integrin binding;GO:0042802//identical protein binding;GO:0005509//calcium ion binding;GO:0008201//heparin binding;GO:0032403//protein complex binding;GO:0005179//hormone activity	GO:0045671//negative regulation of osteoclast differentiation;GO:0043010//camera-type eye development;GO:0033627//cell adhesion mediated by integrin;GO:0042593//glucose homeostasis;GO:1990314//cellular response to insulin-like growth factor stimulus;GO:0071560//cellular response to transforming growth factor beta stimulus;GO:0035583//sequestering of TGFbeta in extracellular matrix;GO:0035582//seq…	K06825//fibrillin 1	XP_011237592.1//PREDICTED: fibrillin-1 isoform X1 [Mus musculus]	2
22337	4354	2903.76	2203.3	-0.398254	0.000197554	*	1.53447e-06	Vdr	GO:0090575//RNA polymerase II transcription factor complex;GO:0005634//nucleus;GO:0005654//nucleoplasm;GO:0043235//receptor complex	GO:0070644//vitamin D response element binding;GO:0003707//steroid hormone receptor activity;GO:0003677//DNA binding;GO:1902121//lithocholic acid binding;GO:0038186//lithocholic acid receptor activity;GO:0004879//nuclear receptor activity;GO:1902098//calcitriol binding;GO:0046965//retinoid X receptor binding;GO:0008434//calcitriol receptor activity;GO:0008270//zinc ion binding;GO:0043565//sequenc…	GO:0010839//negative regulation of keratinocyte proliferation;GO:0007595//lactation;GO:0006355//regulation of transcription, DNA-templated;GO:0050892//intestinal absorption;GO:0000122//negative regulation of transcription from RNA polymerase II promoter;GO:0060745//mammary gland branching involved in pregnancy;GO:0038183//bile acid signaling pathway;GO:0006874//cellular calcium ion homeostasis;GO…	K08539//vitamin D3 receptor	NP_033530.2//vitamin D3 receptor [Mus musculus]	4
16948	4798	57174.7	46203.9	-0.307364	0.000214167	*	1.6764e-06	Lox	GO:0005634//nucleus;GO:0005615//extracellular space;GO:0005576//extracellular region;GO:0005581//collagen trimer;GO:0005578//proteinaceous extracellular matrix	GO:0016641//oxidoreductase activity, acting on the CH-NH2 group of donors, oxygen as acceptor;GO:0005507//copper ion binding;GO:0004720//protein-lysine 6-oxidase activity	GO:0030324//lung development;GO:0042493//response to drug;GO:0007507//heart development;GO:0042060//wound healing;GO:0030199//collagen fibril organization;GO:0001568//blood vessel development;GO:0048251//elastic fiber assembly;GO:0048545//response to steroid hormone;GO:0048514//blood vessel morphogenesis;GO:0035904//aorta development	K00277//protein-lysine 6-oxidase [EC:1.4.3.13]	XP_021070137.1//protein-lysine 6-oxidase isoform X1 [Mus pahari]	1;3
14085	1597	1235.56	1651.23	0.418379	0.000214266	*	1.69008e-06	Fah	GO:0070062//extracellular exosome	GO:0046872//metal ion binding;GO:0004334//fumarylacetoacetase activity	GO:0006572//tyrosine catabolic process;GO:0006559//L-phenylalanine catabolic process;GO:0006527//arginine catabolic process	K01555//fumarylacetoacetase [EC:3.7.1.2]	NP_034306.2//fumarylacetoacetase [Mus musculus]	4
52829	1699	470.934	302.786	-0.637225	0.000227115	*	1.8051e-06	Lurap1l	NA	NA	NA	NA	EDL31045.1//DNA segment, Chr 4, Brigham & Women's Genetics 0951 expressed, partial [Mus musculus]	5
13132	4511	1672.74	1293.29	-0.371166	0.000252842	*	2.02481e-06	Dab2	GO:0043231//intracellular membrane-bounded organelle;GO:0070062//extracellular exosome;GO:0005634//nucleus;GO:0005925//focal adhesion;GO:0016324//apical plasma membrane;GO:0030136//clathrin-coated vesicle;GO:0005737//cytoplasm;GO:0030132//clathrin coat of coated pit;GO:0070022//transforming growth factor beta receptor complex;GO:0005730//nucleolus;GO:0005905//clathrin-coated pit;GO:0030665//clath…	GO:0035612//AP-2 adaptor complex binding;GO:0030276//clathrin binding;GO:0005546//phosphatidylinositol-4,5-bisphosphate binding;GO:0035091//phosphatidylinositol binding;GO:0038024//cargo receptor activity;GO:0005178//integrin binding;GO:0008022//protein C-terminus binding;GO:0035615//clathrin adaptor activity;GO:0046332//SMAD binding	GO:0030335//positive regulation of cell migration;GO:0002092//positive regulation of receptor internalization;GO:0032436//positive regulation of proteasomal ubiquitin-dependent protein catabolic process;GO:0045807//positive regulation of endocytosis;GO:2000370//positive regulation of clathrin-dependent endocytosis;GO:0090090//negative regulation of canonical Wnt signaling pathway;GO:0071560//cell…	K12475//disabled homolog 2	NP_001008702.1//disabled homolog 2 isoform b [Mus musculus];NP_001095870.1//disabled homolog 2 isoform c [Mus musculus];NP_075607.2//disabled homolog 2 isoform a [Mus musculus];NP_001297375.1//disabled homolog 2 isoform d [Mus musculus]	1;3;2;5
26457	2795	623.257	830.274	0.413761	0.000265061	*	2.16631e-06	Slc27a1	GO:0016020//membrane;GO:0005783//endoplasmic reticulum;GO:0031410//cytoplasmic vesicle;GO:0016021//integral component of membrane;GO:0005886//plasma membrane	GO:0015245//fatty acid transmembrane transporter activity;GO:0000166//nucleotide binding;GO:0004467//long-chain fatty acid-CoA ligase activity;GO:0042803//protein homodimerization activity;GO:0031957//very long-chain fatty acid-CoA ligase activity	GO:0006646//phosphatidylethanolamine biosynthetic process;GO:0032049//cardiolipin biosynthetic process;GO:0031652//positive regulation of heat generation;GO:0071072//negative regulation of phospholipid biosynthetic process;GO:0006661//phosphatidylinositol biosynthetic process;GO:0006654//phosphatidic acid biosynthetic process;GO:0033211//adiponectin-activated signaling pathway;GO:0071902//positiv…	K08745//solute carrier family 27 (fatty acid transporter), member 1/4 [EC:6.2.1.-]	EDL28942.1//solute carrier family 27 (fatty acid transporter), member 1, isoform CRA_b, partial [Mus musculus];XP_021026573.1//long-chain fatty acid transport protein 1 isoform X1 [Mus caroli];XP_021074845.1//long-chain fatty acid transport protein 1 isoform X1 [Mus pahari]	3
114663	1386	115.657	204.083	0.8193	0.000265061	*	2.14925e-06	Impa2	GO:0005737//cytoplasm	GO:0046872//metal ion binding;GO:0052833//inositol monophosphate 4-phosphatase activity;GO:0052832//inositol monophosphate 3-phosphatase activity;GO:0008934//inositol monophosphate 1-phosphatase activity;GO:0042803//protein homodimerization activity	GO:0006021//inositol biosynthetic process;GO:0007165//signal transduction;GO:0046855//inositol phosphate dephosphorylation;GO:0006020//inositol metabolic process;GO:0046854//phosphatidylinositol phosphorylation	K01092//myo-inositol-1(or 4)-monophosphatase [EC:3.1.3.25]	BAE32621.1//unnamed protein product, partial [Mus musculus]	2
13821	6485	1533.85	1902.64	0.310847	0.000265061	*	2.17054e-06	Epb41l1	GO:0005856//cytoskeleton;GO:0014069//postsynaptic density;GO:0005886//plasma membrane;GO:0005737//cytoplasm	GO:0003779//actin binding;GO:0005198//structural molecule activity;GO:0005200//structural constituent of cytoskeleton;GO:0045296//cadherin binding	GO:0031032//actomyosin structure organization;GO:0030866//cortical actin cytoskeleton organization	K06107//erythrocyte membrane protein band 4.1	NP_001278050.1//band 4.1-like protein 1 isoform c [Mus musculus];BAC65533.1//mKIAA0338 protein, partial [Mus musculus];NP_001278052.1//band 4.1-like protein 1 isoform e [Mus musculus];NP_001278051.1//band 4.1-like protein 1 isoform d [Mus musculus]	4;1;3
399558	7099	843.274	589.771	-0.515846	0.00029306	*	2.41747e-06	Flrt2	GO:0070062//extracellular exosome;GO:0005615//extracellular space;GO:0005925//focal adhesion;GO:0031090//organelle membrane;GO:0005737//cytoplasm;GO:0005578//proteinaceous extracellular matrix;GO:0043005//neuron projection;GO:0005887//integral component of plasma membrane;GO:0005911//cell-cell junction;GO:0016021//integral component of membrane;GO:0005789//endoplasmic reticulum membrane;GO:004520…	GO:0004860//protein kinase inhibitor activity;GO:0045499//chemorepellent activity;GO:0005104//fibroblast growth factor receptor binding	GO:0071711//basement membrane organization;GO:0061343//cell adhesion involved in heart morphogenesis;GO:0046426//negative regulation of JAK-STAT cascade;GO:0051965//positive regulation of synapse assembly;GO:0003007//heart morphogenesis;GO:0006469//negative regulation of protein kinase activity;GO:2001222//regulation of neuron migration;GO:0019221//cytokine-mediated signaling pathway;GO:0008543//…	K16362//leucine-rich repeat transmembrane protein FLRT	NP_958926.1//leucine-rich repeat transmembrane protein FLRT2 precursor [Mus musculus]	4
58859	1586	6074.57	5164.76	-0.234082	0.00030308	*	2.51837e-06	Efemp2	GO:0070062//extracellular exosome;GO:0005615//extracellular space;GO:1903561//extracellular vesicle;GO:0005578//proteinaceous extracellular matrix	GO:0005509//calcium ion binding	NA	K19866//EGF-containing fibulin-like extracellular matrix protein 2	NP_001157824.1//EGF-containing fibulin-like extracellular matrix protein 2 isoform 2 precursor [Mus musculus]	1;3
20319	2001	1102.77	709.673	-0.635904	0.00031055	*	2.61784e-06	Sfrp2	GO:0005615//extracellular space;GO:0016021//integral component of membrane;GO:0005576//extracellular region	GO:0061133//endopeptidase activator activity;GO:0048018//receptor ligand activity;GO:0017147//Wnt-protein binding;GO:0008047//enzyme activator activity;GO:0004930//G-protein coupled receptor activity	GO:0043154//negative regulation of cysteine-type endopeptidase activity involved in apoptotic process;GO:0071481//cellular response to X-ray;GO:0010667//negative regulation of cardiac muscle cell apoptotic process;GO:0030199//collagen fibril organization;GO:0008584//male gonad development;GO:0090090//negative regulation of canonical Wnt signaling pathway;GO:0043065//positive regulation of apoptot…	K02176//secreted frizzled-related protein 2	XP_007998238.1//PREDICTED: secreted frizzled-related protein 2 [Chlorocebus sabaeus]	2
228602	6639	1000.96	1280.04	0.35481	0.00031055	*	2.60431e-06	4930402H24Rik	NA	NA	NA	K01855//tRNA pseudouridine38/39 synthase [EC:5.4.99.45]	EDL28290.1//RIKEN cDNA 4930402H24, partial [Mus musculus]	1;2
12257	871	2239.96	2863.61	0.354364	0.00034674	*	2.94379e-06	Tspo	GO:0070062//extracellular exosome;GO:0016021//integral component of membrane;GO:0005739//mitochondrion;GO:0005741//mitochondrial outer membrane	GO:0044325//ion channel binding;GO:0005497//androgen binding;GO:0008503//benzodiazepine receptor activity	GO:0060252//positive regulation of glial cell proliferation;GO:0072656//maintenance of protein location in mitochondrion;GO:0071222//cellular response to lipopolysaccharide;GO:0032570//response to progesterone;GO:0060242//contact inhibition;GO:0051901//positive regulation of mitochondrial depolarization;GO:0043065//positive regulation of apoptotic process;GO:0006821//chloride transport;GO:0010266…	K05770//translocator protein	NP_033905.3//translocator protein [Mus musculus]	4
22341	1881	746.776	535.619	-0.479468	0.000352431	*	3.01332e-06	Vegfc	GO:0016020//membrane;GO:0005615//extracellular space	GO:0043185//vascular endothelial growth factor receptor 3 binding;GO:0008083//growth factor activity;GO:0008201//heparin binding;GO:0042056//chemoattractant activity	GO:0050731//positive regulation of peptidyl-tyrosine phosphorylation;GO:0001954//positive regulation of cell-matrix adhesion;GO:0050930//induction of positive chemotaxis;GO:0051781//positive regulation of cell division;GO:0031954//positive regulation of protein autophosphorylation;GO:0045776//negative regulation of blood pressure;GO:0060754//positive regulation of mast cell chemotaxis;GO:0001938/…	K05449//vascular endothelial growth factor C/D	NP_033532.1//vascular endothelial growth factor C precursor [Mus musculus]	2
223272	2357	323.212	206.227	-0.648245	0.000357903	*	3.08165e-06	Itgbl1	GO:0005615//extracellular space	NA	NA	K06252//tenascin	NP_663442.2//integrin beta-like protein 1 precursor [Mus musculus]	2
73173	5168	686.238	485.158	-0.500254	0.000426078	*	3.69432e-06	Pcdh18	GO:0016021//integral component of membrane;GO:0005886//plasma membrane	GO:0005509//calcium ion binding	GO:0007399//nervous system development;GO:0007156//homophilic cell adhesion via plasma membrane adhesion molecules	K16499//protocadherin delta 2	EDL35190.1//protocadherin 18, isoform CRA_b [Mus musculus];XP_007648125.1//PREDICTED: protocadherin-18 isoform X1 [Cricetulus griseus]	3
24066	4611	178.147	304.028	0.771135	0.000444007	*	3.8765e-06	Spry4	GO:0016020//membrane;GO:0005925//focal adhesion;GO:0005737//cytoplasm	NA	GO:0070373//negative regulation of ERK1 and ERK2 cascade;GO:1990830//cellular response to leukemia inhibitory factor;GO:0043407//negative regulation of MAP kinase activity;GO:0007275//multicellular organism development	K17385//protein sprouty homolog 4	KFO19378.1//Protein sprouty like protein 4 [Fukomys damarensis]	2
15370	2534	328.333	208.978	-0.651811	0.000481787	*	4.23536e-06	Nr4a1	GO:0005634//nucleus;GO:0031965//nuclear membrane;GO:0005667//transcription factor complex;GO:0005829//cytosol	GO:0003707//steroid hormone receptor activity;GO:0003677//DNA binding;GO:0046982//protein heterodimerization activity;GO:0001077//transcriptional activator activity, RNA polymerase II proximal promoter sequence-specific DNA binding;GO:0035259//glucocorticoid receptor binding;GO:0042803//protein homodimerization activity;GO:0004879//nuclear receptor activity;GO:0008270//zinc ion binding;GO:0043565…	GO:0043154//negative regulation of cysteine-type endopeptidase activity involved in apoptotic process;GO:0071376//cellular response to corticotropin-releasing hormone stimulus;GO:0045786//negative regulation of cell cycle;GO:0035767//endothelial cell chemotaxis;GO:0035924//cellular response to vascular endothelial growth factor stimulus;GO:0061469//regulation of type B pancreatic cell proliferati…	K04465//nuclear receptor subfamily 4 group A member 1	XP_006520518.1//PREDICTED: nuclear receptor subfamily 4 group A member 1 isoform X1 [Mus musculus]	2
12798	1800	6564.14	5012.5	-0.389074	0.000489312	*	4.33098e-06	Cnn2	GO:0005856//cytoskeleton;GO:0016020//membrane;GO:0070062//extracellular exosome;GO:0001725//stress fiber;GO:0005925//focal adhesion	GO:0003779//actin binding;GO:0005516//calmodulin binding;GO:0045296//cadherin binding	GO:0031032//actomyosin structure organization;GO:0071260//cellular response to mechanical stimulus;GO:0042060//wound healing;GO:0042127//regulation of cell proliferation;GO:0030336//negative regulation of cell migration;GO:0010628//positive regulation of gene expression;GO:0032970//regulation of actin filament-based process;GO:0050765//negative regulation of phagocytosis;GO:0030097//hemopoiesis	K07441//beta-1,4-N-acetylglucosaminyltransferase [EC:2.4.1.141];K06712//butyrophilin;K20526//transgelin	NP_031751.1//calponin-2 [Mus musculus]	2
17160	3434	3359.31	2749.44	-0.289027	0.000510984	*	4.55356e-06	Man2b2	GO:0070062//extracellular exosome;GO:0005615//extracellular space	GO:0046872//metal ion binding;GO:0030246//carbohydrate binding;GO:0004559//alpha-mannosidase activity	GO:0006013//mannose metabolic process;GO:0006517//protein deglycosylation	K12312//epididymis-specific alpha-mannosidase [EC:3.2.1.24]	NP_032576.2//epididymis-specific alpha-mannosidase precursor [Mus musculus]	2
13386	4324	66939.5	55574	-0.268449	0.000516374	*	4.63269e-06	Dlk1	GO:0005615//extracellular space;GO:0009897//external side of plasma membrane;GO:0016021//integral component of membrane;GO:0005886//plasma membrane	GO:0005509//calcium ion binding	GO:0010468//regulation of gene expression;GO:0001649//osteoblast differentiation;GO:0030282//bone mineralization;GO:0030154//cell differentiation;GO:0045599//negative regulation of fat cell differentiation;GO:0001819//positive regulation of cytokine production;GO:0001503//ossification;GO:0045780//positive regulation of bone resorption;GO:0035264//multicellular organism growth;GO:0009791//post-emb…	K06051//delta	NP_001177633.1//protein delta homolog 1 isoform 3 precursor [Mus musculus];NP_001177632.1//protein delta homolog 1 isoform 2 precursor [Mus musculus];XP_006515520.1//PREDICTED: protein delta homolog 1 isoform X2 [Mus musculus];NP_001177634.1//protein delta homolog 1 isoform 4 precursor [Mus musculus];NP_034182.2//protein delta homolog 1 isoform 1 precursor [Mus musculus]	1;5
11430	3992	1439.84	1791.94	0.315614	0.00056686	*	5.11976e-06	Acox1	GO:0016020//membrane;GO:0043231//intracellular membrane-bounded organelle;GO:0005634//nucleus;GO:0005654//nucleoplasm;GO:0005777//peroxisome;GO:0005737//cytoplasm;GO:0005730//nucleolus;GO:0005739//mitochondrion;GO:0005886//plasma membrane;GO:0005778//peroxisomal membrane	GO:0047485//protein N-terminus binding;GO:0050660//flavin adenine dinucleotide binding;GO:0005102//receptor binding;GO:0003997//acyl-CoA oxidase activity;GO:0016401//palmitoyl-CoA oxidase activity;GO:0003995//acyl-CoA dehydrogenase activity;GO:0030165//PDZ domain binding;GO:0071949//FAD binding	GO:0033539//fatty acid beta-oxidation using acyl-CoA dehydrogenase;GO:0000038//very long-chain fatty acid metabolic process;GO:0019395//fatty acid oxidation;GO:0033540//fatty acid beta-oxidation using acyl-CoA oxidase;GO:0006091//generation of precursor metabolites and energy;GO:0007283//spermatogenesis;GO:0006635//fatty acid beta-oxidation;GO:0006693//prostaglandin metabolic process;GO:2000189//…	K00232//acyl-CoA oxidase [EC:1.3.3.6]	XP_021031839.1//peroxisomal acyl-coenzyme A oxidase 1 isoform X2 [Mus caroli];XP_021031838.1//peroxisomal acyl-coenzyme A oxidase 1 isoform X1 [Mus caroli]	1;3
58809	1540	1436.02	992.959	-0.532274	0.000574799	*	5.22608e-06	Rnase4	GO:0070062//extracellular exosome	GO:0004519//endonuclease activity;GO:0003676//nucleic acid binding	NA	K16632//ribonuclease 4 [EC:3.1.27.-]	NP_067447.2//ribonuclease 4 precursor [Mus musculus]	4;3
18791	2570	1187.37	886.098	-0.422226	0.000613777	*	5.61742e-06	Plat	GO:0070062//extracellular exosome;GO:0030141//secretory granule;GO:0005615//extracellular space;GO:0009986//cell surface;GO:0045177//apical part of cell;GO:0045202//synapse;GO:0005737//cytoplasm	GO:0004252//serine-type endopeptidase activity;GO:0005102//receptor binding;GO:0051219//phosphoprotein binding	GO:0060279//positive regulation of ovulation;GO:0048008//platelet-derived growth factor receptor signaling pathway;GO:0045861//negative regulation of proteolysis;GO:0042060//wound healing;GO:0051591//response to cAMP;GO:0014909//smooth muscle cell migration;GO:0071373//cellular response to luteinizing hormone stimulus;GO:0001666//response to hypoxia;GO:0031639//plasminogen activation;GO:0071549//…	K01343//tissue plasminogen activator [EC:3.4.21.68]	AAH11256.1//Plasminogen activator, tissue [Mus musculus]	3
16956	4049	5933.06	11232.3	0.920803	0.000621179	*	5.72257e-06	Lpl	GO:0031012//extracellular matrix;GO:0070062//extracellular exosome;GO:0005615//extracellular space;GO:0009986//cell surface;GO:0042627//chylomicron;GO:0034361//very-low-density lipoprotein particle;GO:0005886//plasma membrane;GO:0031225//anchored component of membrane	GO:0004806//triglyceride lipase activity;GO:0008201//heparin binding;GO:0034185//apolipoprotein binding;GO:0017129//triglyceride binding;GO:0005102//receptor binding;GO:0004465//lipoprotein lipase activity	GO:0019433//triglyceride catabolic process;GO:0010744//positive regulation of macrophage derived foam cell differentiation;GO:0042493//response to drug;GO:0016042//lipid catabolic process;GO:0009409//response to cold;GO:0010890//positive regulation of sequestering of triglyceride;GO:0090197//positive regulation of chemokine secretion;GO:0055096//low-density lipoprotein particle mediated signaling…	K01059//lipoprotein lipase [EC:3.1.1.34]	NP_036730.1//lipoprotein lipase precursor [Rattus norvegicus]	2
19735	3009	747.665	1068.21	0.514732	0.000629839	*	5.84027e-06	Rgs2	GO:0005634//nucleus;GO:0005730//nucleolus;GO:0005829//cytosol;GO:0009898//cytoplasmic side of plasma membrane;GO:0005886//plasma membrane;GO:0005737//cytoplasm;GO:0043005//neuron projection	GO:0048487//beta-tubulin binding;GO:0001965//G-protein alpha-subunit binding;GO:0005096//GTPase activator activity	GO:0043951//negative regulation of cAMP-mediated signaling;GO:0043407//negative regulation of MAP kinase activity;GO:0043547//positive regulation of GTPase activity;GO:0031116//positive regulation of microtubule polymerization;GO:0045744//negative regulation of G-protein coupled receptor protein signaling pathway;GO:0007283//spermatogenesis;GO:0060087//relaxation of vascular smooth muscle;GO:0008…	K18154//regulator of G-protein signaling 2	NP_033087.2//regulator of G-protein signaling 2 [Mus musculus]	4
20677	2969	1796.85	1442.47	-0.316923	0.000758684	*	7.08068e-06	Sox4	NA	NA	NA	K09268//transcription factor SOX4/11/12 (SOX group C)	XP_021071000.1//transcription factor SOX-4 [Mus pahari]	2
50772	4205	909.855	1185.38	0.381641	0.000790389	*	7.42418e-06	Mapk6	GO:0005634//nucleus;GO:0043234//protein complex;GO:0005829//cytosol;GO:0005737//cytoplasm;GO:0032156//septin cytoskeleton	GO:0005524//ATP binding;GO:0004672//protein kinase activity;GO:0046982//protein heterodimerization activity;GO:0004707//MAP kinase activity;GO:0019901//protein kinase binding	GO:0010468//regulation of gene expression;GO:0060999//positive regulation of dendritic spine development;GO:0006468//protein phosphorylation;GO:0007049//cell cycle;GO:0071310//cellular response to organic substance	K06855//mitogen-activated protein kinase 4/6 [EC:2.7.11.24]	ERE76281.1//mitogen-activated protein kinase 6 [Cricetulus griseus]	2;5
66612	2023	761.752	1039.58	0.448602	0.000797931	*	7.54306e-06	Ormdl3	GO:0035339//SPOTS complex;GO:0005783//endoplasmic reticulum;GO:0016021//integral component of membrane	NA	GO:0090156//cellular sphingolipid homeostasis;GO:1900060//negative regulation of ceramide biosynthetic process;GO:0006672//ceramide metabolic process	NA	XP_021509116.1//ORM1-like protein 3 isoform X1 [Meriones unguiculatus]	4
11615	2093	669.663	874.558	0.385118	0.000827531	*	7.87271e-06	Gm4737	GO:0070062//extracellular exosome;GO:0005829//cytosol;GO:0042470//melanosome	GO:0004013//adenosylhomocysteinase activity;GO:0005507//copper ion binding;GO:0043621//protein self-association;GO:0051287//NAD binding	GO:0033353//S-adenosylmethionine cycle;GO:0019510//S-adenosylhomocysteine catabolic process;GO:0006730//one-carbon metabolic process	K01251//adenosylhomocysteinase [EC:3.3.1.1]	EDL06108.1//mCG21063, isoform CRA_b, partial [Mus musculus]	1
28030	2598	598.717	789.205	0.398525	0.000838884	*	8.03123e-06	Gfm1	GO:0005739//mitochondrion	GO:0003723//RNA binding;GO:0003746//translation elongation factor activity;GO:0005525//GTP binding;GO:0003924//GTPase activity	GO:0070125//mitochondrial translational elongation	K02355//elongation factor G	NP_613057.2//elongation factor G, mitochondrial [Mus musculus]	2
13078	5128	8923.25	10485.7	0.232786	0.000894479	*	8.61733e-06	Cyp1b1	GO:0031090//organelle membrane;GO:0005739//mitochondrion;GO:0005789//endoplasmic reticulum membrane	GO:0020037//heme binding;GO:0005506//iron ion binding;GO:0070330//aromatase activity;GO:0004497//monooxygenase activity;GO:0016712//oxidoreductase activity, acting on paired donors, with incorporation or reduction of molecular oxygen, reduced flavin or flavoprotein as one donor, and incorporation of one atom of oxygen	GO:0046466//membrane lipid catabolic process;GO:0019369//arachidonic acid metabolic process;GO:0009404//toxin metabolic process;GO:0061304//retinal blood vessel morphogenesis;GO:0010575//positive regulation of vascular endothelial growth factor production;GO:0042574//retinal metabolic process;GO:0030199//collagen fibril organization;GO:0006725//cellular aromatic compound metabolic process;GO:0009…	K07410//cytochrome P450 family 1 subfamily B polypeptide 1 [EC:1.14.14.1]	NP_034124.1//cytochrome P450 1B1 [Mus musculus]	1
16949	3338	7194.79	8599.59	0.257316	0.000959085	*	9.29749e-06	Loxl1	GO:0031012//extracellular matrix;GO:0005615//extracellular space;GO:0001669//acrosomal vesicle;GO:0005604//basement membrane;GO:0005578//proteinaceous extracellular matrix	GO:0016641//oxidoreductase activity, acting on the CH-NH2 group of donors, oxygen as acceptor;GO:0005507//copper ion binding	GO:0032496//response to lipopolysaccharide;GO:0035904//aorta development	K14678//lysyl oxidase-like protein 1 [EC:1.4.3.-]	NP_034859.2//lysyl oxidase homolog 1 preproprotein [Mus musculus]	3
11475	2572	7672.8	3669.61	-1.06413	0.000976719	Down	9.52725e-06	Acta2	NA	NA	NA	K12313//actin, aortic smooth muscle	XP_004858412.2//actin, aortic smooth muscle [Heterocephalus glaber]	3
106326	4521	462.883	630.979	0.446946	0.000977908	*	9.59772e-06	Osbpl11	GO:0005654//nucleoplasm;GO:0005794//Golgi apparatus	NA	GO:0010890//positive regulation of sequestering of triglyceride;GO:0006869//lipid transport;GO:0045444//fat cell differentiation	K20465//oxysterol-binding protein-related protein 9/10/11	NP_789810.2//oxysterol-binding protein-related protein 11 [Mus musculus]	3
50909	2762	5016.07	4236.72	-0.24361	0.00105788	*	1.04463e-05	C1ra	GO:0070062//extracellular exosome;GO:0005615//extracellular space;GO:0072562//blood microparticle	GO:0004252//serine-type endopeptidase activity;GO:0005509//calcium ion binding	GO:0006958//complement activation, classical pathway;GO:0045087//innate immune response;GO:0031638//zymogen activation	K01330//complement component 1, r subcomponent [EC:3.4.21.41]	XP_021046472.1//complement C1r subcomponent [Mus pahari];NP_075632.3//complement C1r-A subcomponent precursor [Mus musculus]	3
20866	3609	1953.39	1569.93	-0.315277	0.00106118	*	1.05428e-05	Stim1	GO:0005783//endoplasmic reticulum;GO:0005874//microtubule;GO:0030426//growth cone;GO:0005887//integral component of plasma membrane;GO:0030176//integral component of endoplasmic reticulum membrane;GO:0032541//cortical endoplasmic reticulum;GO:0043234//protein complex;GO:0033017//sarcoplasmic reticulum membrane;GO:0005886//plasma membrane	GO:0002020//protease binding;GO:0015279//store-operated calcium channel activity;GO:0042802//identical protein binding;GO:0005509//calcium ion binding;GO:0051010//microtubule plus-end binding;GO:0005246//calcium channel regulator activity	GO:0014902//myotube differentiation;GO:0006812//cation transport;GO:0070166//enamel mineralization;GO:0032237//activation of store-operated calcium channel activity;GO:0051924//regulation of calcium ion transport;GO:2001256//regulation of store-operated calcium entry;GO:0002115//store-operated calcium entry;GO:0006874//cellular calcium ion homeostasis;GO:0005513//detection of calcium ion	K16059//stromal interaction molecule 1	EDM18192.1//stromal interaction molecule 1 (predicted), isoform CRA_b [Rattus norvegicus];NP_033313.2//stromal interaction molecule 1 precursor [Mus musculus]	4
18414	4836	1652.42	1198.49	-0.463361	0.00114072	*	1.14018e-05	Osmr	GO:0005887//integral component of plasma membrane;GO:0009897//external side of plasma membrane;GO:0016324//apical plasma membrane;GO:0005900//oncostatin-M receptor complex;GO:0016021//integral component of membrane	GO:0004924//oncostatin-M receptor activity;GO:0019955//cytokine binding;GO:0004896//cytokine receptor activity;GO:0019838//growth factor binding	GO:0038165//oncostatin-M-mediated signaling pathway;GO:0034097//response to cytokine;GO:0007166//cell surface receptor signaling pathway;GO:0008284//positive regulation of cell proliferation	K05057//oncostatin M receptor	EDL03351.1//oncostatin M receptor, isoform CRA_a, partial [Mus musculus]	1;3
320398	4050	818.368	1050.87	0.360769	0.00115815	*	1.16456e-05	Lrig3	GO:0005615//extracellular space;GO:0016021//integral component of membrane;GO:0005886//plasma membrane;GO:0030659//cytoplasmic vesicle membrane	NA	GO:0032474//otolith morphogenesis	K19511//peroxidase [EC:1.11.1.7]	NP_796126.4//leucine-rich repeats and immunoglobulin-like domains protein 3 precursor [Mus musculus]	5
11898	1631	1006.8	674.637	-0.577597	0.00115902	*	1.17242e-05	Ass1	GO:0070062//extracellular exosome;GO:0005829//cytosol;GO:0043209//myelin sheath;GO:0005739//mitochondrion	GO:0003723//RNA binding;GO:0005524//ATP binding;GO:0016597//amino acid binding;GO:0042802//identical protein binding;GO:0004055//argininosuccinate synthase activity	GO:0006531//aspartate metabolic process;GO:0000053//argininosuccinate metabolic process;GO:0006526//arginine biosynthetic process;GO:1903038//negative regulation of leukocyte cell-cell adhesion;GO:0071499//cellular response to laminar fluid shear stress;GO:0045429//positive regulation of nitric oxide biosynthetic process;GO:0000050//urea cycle;GO:0000052//citrulline metabolic process	K01940//argininosuccinate synthase [EC:6.3.4.5]	NP_031520.1//argininosuccinate synthase [Mus musculus]	3
15368	1634	2798.21	3395.05	0.27893	0.00120462	*	1.22723e-05	Hmox1	GO:0005634//nucleus;GO:0005783//endoplasmic reticulum;GO:0005901//caveola;GO:0005730//nucleolus;GO:0005829//cytosol;GO:0005789//endoplasmic reticulum membrane;GO:0005886//plasma membrane;GO:0048471//perinuclear region of cytoplasm	GO:0004630//phospholipase D activity;GO:0046872//metal ion binding;GO:0020037//heme binding;GO:0004392//heme oxygenase (decyclizing) activity;GO:0004871//signal transducer activity;GO:0042803//protein homodimerization activity;GO:0019899//enzyme binding	GO:0008217//regulation of blood pressure;GO:0006879//cellular iron ion homeostasis;GO:0035094//response to nicotine;GO:0097421//liver regeneration;GO:0043433//negative regulation of DNA binding transcription factor activity;GO:0043305//negative regulation of mast cell degranulation;GO:0051260//protein homooligomerization;GO:0043627//response to estrogen;GO:0042167//heme catabolic process;GO:00430…	K00510//heme oxygenase 1 [EC:1.14.14.18]	EDL10826.1//heme oxygenase (decycling) 1, partial [Mus musculus]	2
13175	6238	4034.22	3270.82	-0.302635	0.00120462	*	1.23305e-05	Dclk1	GO:0030424//axon;GO:0030426//growth cone;GO:0005622//intracellular;GO:0014069//postsynaptic density	GO:0004674//protein serine/threonine kinase activity;GO:0005524//ATP binding;GO:0016301//kinase activity;GO:0004672//protein kinase activity	GO:0048675//axon extension;GO:0006468//protein phosphorylation;GO:0035556//intracellular signal transduction;GO:0007420//brain development;GO:0048813//dendrite morphogenesis;GO:0007409//axonogenesis;GO:0018107//peptidyl-threonine phosphorylation;GO:0048812//neuron projection morphogenesis;GO:0018105//peptidyl-serine phosphorylation;GO:0001764//neuron migration;GO:0030900//forebrain development;GO…	K08805//doublecortin-like kinase 1/2 [EC:2.7.11.1]	NP_001104522.1//serine/threonine-protein kinase DCLK1 isoform 3 [Mus musculus];NP_001104521.1//serine/threonine-protein kinase DCLK1 isoform 2 [Mus musculus];NP_067595.1//serine/threonine-protein kinase DCLK1 isoform 2 [Rattus norvegicus];NP_001182468.1//serine/threonine-protein kinase DCLK1 isoform 6 [Mus musculus];XP_006501041.1//PREDICTED: serine/threonine-protein kinase DCLK1 isoform X1 [Mus …	1;3
16832	1338	1165.46	1503.02	0.36697	0.00124311	*	1.27994e-05	Ldhb	GO:0016020//membrane;GO:0070062//extracellular exosome;GO:0045121//membrane raft;GO:0005829//cytosol;GO:0043209//myelin sheath;GO:0005739//mitochondrion	GO:0042802//identical protein binding;GO:0004459//L-lactate dehydrogenase activity;GO:0019900//kinase binding;GO:0051287//NAD binding	GO:0005975//carbohydrate metabolic process;GO:0019674//NAD metabolic process;GO:0019244//lactate biosynthetic process from pyruvate	K00016//L-lactate dehydrogenase [EC:1.1.1.27]	XP_007194889.1//PREDICTED: L-lactate dehydrogenase B chain [Balaenoptera acutorostrata scammoni];NP_001289694.1//L-lactate dehydrogenase B chain isoform 2 [Mus musculus]	1;3
264895	3069	825.002	1080.3	0.388957	0.00126598	*	1.31111e-05	Acsf2	GO:0005739//mitochondrion	GO:0005524//ATP binding;GO:0016874//ligase activity	GO:0006631//fatty acid metabolic process	K00666//fatty-acyl-CoA synthase [EC:6.2.1.-]	NP_722502.1//acyl-CoA synthetase family member 2, mitochondrial precursor [Mus musculus]	2
11535	1381	191.264	103.302	-0.888694	0.00141697	*	1.48454e-05	Adm	GO:0005615//extracellular space;GO:0005737//cytoplasm	GO:0031700//adrenomedullin receptor binding;GO:0005179//hormone activity	GO:0031100//animal organ regeneration;GO:0031623//receptor internalization;GO:0045906//negative regulation of vasoconstriction;GO:0043065//positive regulation of apoptotic process;GO:0043116//negative regulation of vascular permeability;GO:0060712//spongiotrophoblast layer development;GO:0045766//positive regulation of angiogenesis;GO:0001570//vasculogenesis;GO:0030819//positive regulation of cAM…	K12333//adrenomedullin	BAA11367.1//preproadrenomedullin [Mus musculus]	1
19242	2021	25018.1	19274.3	-0.376297	0.00141697	*	1.4792e-05	Ptn	GO:0016020//membrane;GO:0005615//extracellular space;GO:0005783//endoplasmic reticulum;GO:0031594//neuromuscular junction;GO:0005737//cytoplasm;GO:0005578//proteinaceous extracellular matrix;GO:0048471//perinuclear region of cytoplasm;GO:0009986//cell surface;GO:0043234//protein complex;GO:0005576//extracellular region;GO:0005604//basement membrane	GO:0008083//growth factor activity;GO:0038085//vascular endothelial growth factor binding;GO:0035374//chondroitin sulfate binding;GO:0043394//proteoglycan binding;GO:0019901//protein kinase binding;GO:1904399//heparan sulfate binding;GO:0035373//chondroitin sulfate proteoglycan binding;GO:0008201//heparin binding;GO:0005539//glycosaminoglycan binding	GO:0007420//brain development;GO:0032570//response to progesterone;GO:0044849//estrous cycle;GO:0060221//retinal rod cell differentiation;GO:0034644//cellular response to UV;GO:1904389//rod bipolar cell differentiation;GO:1904373//response to kainic acid;GO:0043065//positive regulation of apoptotic process;GO:0032355//response to estradiol;GO:0021794//thalamus development;GO:0045446//endothelial …	K16642//pleiotrophin	XP_008695600.1//PREDICTED: pleiotrophin [Ursus maritimus];XP_008148717.1//PREDICTED: pleiotrophin [Eptesicus fuscus]	2
11804	3622	19385.7	22758.1	0.231387	0.00146926	*	1.54818e-05	Aplp2	GO:0016021//integral component of membrane	GO:0004867//serine-type endopeptidase inhibitor activity;GO:0046914//transition metal ion binding;GO:0008201//heparin binding	NA	K08117//amyloid-like protein 2	EDL25339.1//amyloid beta (A4) precursor-like protein 2, isoform CRA_a, partial [Mus musculus];BAE29207.1//unnamed protein product [Mus musculus]	1;2
72287	1559	1212.95	959.732	-0.337821	0.00146996	*	1.55776e-05	Plekhf1	GO:0005768//endosome;GO:0005634//nucleus;GO:0005739//mitochondrion;GO:0005764//lysosome;GO:0048471//perinuclear region of cytoplasm	GO:0046872//metal ion binding;GO:0070273//phosphatidylinositol-4-phosphate binding;GO:0032266//phosphatidylinositol-3-phosphate binding;GO:0010314//phosphatidylinositol-5-phosphate binding	GO:0016050//vesicle organization;GO:0072659//protein localization to plasma membrane;GO:2001244//positive regulation of intrinsic apoptotic signaling pathway;GO:0046902//regulation of mitochondrial membrane permeability;GO:0007032//endosome organization;GO:0010508//positive regulation of autophagy;GO:0006915//apoptotic process	K05724//FYVE, RhoGEF and PH domain containing 5/6	EDL02986.1//mCG3157, isoform CRA_a, partial [Mus musculus]	2
259300	3058	8307.47	9893.99	0.252143	0.00149961	*	1.59821e-05	Ehd2	GO:0016020//membrane;GO:0070062//extracellular exosome;GO:0015630//microtubule cytoskeleton;GO:0019898//extrinsic component of membrane;GO:0048471//perinuclear region of cytoplasm;GO:0045171//intercellular bridge;GO:0005901//caveola;GO:0055038//recycling endosome membrane;GO:0005829//cytosol;GO:0005886//plasma membrane	GO:0019904//protein domain specific binding;GO:0016787//hydrolase activity;GO:0005524//ATP binding;GO:0042802//identical protein binding;GO:0005509//calcium ion binding;GO:0005525//GTP binding	GO:0072659//protein localization to plasma membrane;GO:2001137//positive regulation of endocytic recycling;GO:0006897//endocytosis;GO:0030866//cortical actin cytoskeleton organization;GO:0032456//endocytic recycling;GO:1901741//positive regulation of myoblast fusion;GO:0097320//plasma membrane tubulation	K12469//EH domain-containing protein 2	NP_694708.2//EH domain-containing protein 2 [Mus musculus]	3
27376	4000	593.283	785.651	0.405168	0.00160741	*	1.72278e-05	Slc25a10	GO:0005634//nucleus;GO:0005654//nucleoplasm;GO:0005743//mitochondrial inner membrane;GO:0016021//integral component of membrane;GO:0005739//mitochondrion	GO:0015291//secondary active transmembrane transporter activity;GO:0015114//phosphate ion transmembrane transporter activity;GO:0015141//succinate transmembrane transporter activity;GO:0015131//oxaloacetate transmembrane transporter activity;GO:0015116//sulfate transmembrane transporter activity;GO:0015140//malate transmembrane transporter activity;GO:0015297//antiporter activity;GO:0015117//thio…	GO:0015729//oxaloacetate transport;GO:0071423//malate transmembrane transport;GO:0015709//thiosulfate transport;GO:0008272//sulfate transport;GO:0071422//succinate transmembrane transport;GO:0035435//phosphate ion transmembrane transport;GO:0006839//mitochondrial transport	K13577//solute carrier family 25 (mitochondrial dicarboxylate transporter), member 10	NP_038798.2//mitochondrial dicarboxylate carrier [Mus musculus]	2
320840	4930	153.848	313.898	1.02879	0.00165179	Up	1.78029e-05	Negr1	GO:0030425//dendrite;GO:0070062//extracellular exosome;GO:0005886//plasma membrane;GO:0031225//anchored component of membrane;GO:0043025//neuronal cell body	NA	GO:0098609//cell-cell adhesion;GO:0007626//locomotory behavior;GO:0007631//feeding behavior;GO:0010976//positive regulation of neuron projection development	K06775//neuronal growth regulator 1	NP_796248.1//neuronal growth regulator 1 isoform b precursor [Mus musculus];NP_001034183.1//neuronal growth regulator 1 isoform a precursor [Mus musculus]	4;3
226695	1613	195.775	107.406	-0.866114	0.00177856	*	1.92763e-05	Ifi205	GO:0016020//membrane;GO:0005634//nucleus;GO:0005730//nucleolus;GO:0005829//cytosol	GO:0000978//RNA polymerase II proximal promoter sequence-specific DNA binding;GO:0003723//RNA binding;GO:0042802//identical protein binding;GO:0008134//transcription factor binding;GO:0003690//double-stranded DNA binding;GO:0001078//transcriptional repressor activity, RNA polymerase II proximal promoter sequence-specific DNA binding;GO:0001047//core promoter binding	GO:0035458//cellular response to interferon-beta;GO:0006351//transcription, DNA-templated	K20914//gamma-interferon-inducible protein 16	ASD34094.1//Ifi205 [Mus musculus domesticus]	3
16819	853	7489.22	5794.72	-0.370078	0.00188283	*	2.05198e-05	Lcn2	GO:0070062//extracellular exosome;GO:0005615//extracellular space;GO:0005829//cytosol;GO:0005576//extracellular region	GO:0002020//protease binding;GO:0005506//iron ion binding;GO:0042803//protein homodimerization activity;GO:0005215//transporter activity;GO:0036094//small molecule binding	GO:0006879//cellular iron ion homeostasis;GO:0097192//extrinsic apoptotic signaling pathway in absence of ligand;GO:0071222//cellular response to lipopolysaccharide;GO:0071356//cellular response to tumor necrosis factor;GO:0031346//positive regulation of cell projection organization;GO:0071347//cellular response to interleukin-1;GO:0031669//cellular response to nutrient levels;GO:0045087//innate …	K21129//lipocalin 2	NP_032517.1//neutrophil gelatinase-associated lipocalin precursor [Mus musculus]	1
73569	3331	1265.78	1011.47	-0.323565	0.00202206	*	2.21589e-05	Vgll3	GO:0005634//nucleus	GO:0008022//protein C-terminus binding	GO:0006357//regulation of transcription from RNA polymerase II promoter;GO:0006355//regulation of transcription, DNA-templated;GO:0006351//transcription, DNA-templated	NA	XP_006523162.1//PREDICTED: transcription cofactor vestigial-like protein 3 isoform X3 [Mus musculus];NP_082848.1//transcription cofactor vestigial-like protein 3 [Mus musculus];XP_006523160.1//PREDICTED: transcription cofactor vestigial-like protein 3 isoform X1 [Mus musculus]	1
319171	452	284.57	467.76	0.716985	0.00221285	*	2.45176e-05	Hist1h2ap	GO:0070062//extracellular exosome;GO:0005634//nucleus;GO:0000790//nuclear chromatin;GO:0000786//nucleosome	GO:0003677//DNA binding;GO:0046982//protein heterodimerization activity;GO:0019899//enzyme binding	GO:0006342//chromatin silencing;GO:0008285//negative regulation of cell proliferation	K11251//histone H2A;K11254//histone H4	XP_020008928.1//histone H2A type 1-like [Castor canadensis]	2
14115	4430	13881.3	12038.7	-0.205456	0.00221285	*	2.46494e-05	Fbln2	GO:0031012//extracellular matrix;GO:0070062//extracellular exosome;GO:0005615//extracellular space;GO:1903561//extracellular vesicle;GO:0005578//proteinaceous extracellular matrix	GO:0005509//calcium ion binding;GO:0050840//extracellular matrix binding	GO:0010811//positive regulation of cell-substrate adhesion	K17307//fibulin 1/2	NP_032018.2//fibulin-2 isoform a precursor [Mus musculus];NP_001074906.1//fibulin-2 isoform b precursor [Mus musculus]	1;2
94180	2775	14.7045	40.034	1.44497	0.00221285	Up	2.44003e-05	Acsbg1	GO:0043231//intracellular membrane-bounded organelle;GO:0031410//cytoplasmic vesicle;GO:0005737//cytoplasm	GO:0005524//ATP binding;GO:0004467//long-chain fatty acid-CoA ligase activity;GO:0102391//decanoate--CoA ligase activity;GO:0031957//very long-chain fatty acid-CoA ligase activity	GO:0000038//very long-chain fatty acid metabolic process;GO:0051384//response to glucocorticoid;GO:0001676//long-chain fatty acid metabolic process	K15013//long-chain-fatty-acid--CoA ligase ACSBG [EC:6.2.1.3]	XP_021027485.1//long-chain-fatty-acid--CoA ligase ACSBG1 [Mus caroli]	2
21351	1276	713.572	976.546	0.45263	0.00231857	*	2.59666e-05	Taldo1	GO:0043231//intracellular membrane-bounded organelle;GO:0070062//extracellular exosome;GO:0005634//nucleus;GO:0005829//cytosol;GO:0005737//cytoplasm	GO:0030246//carbohydrate binding;GO:0004801//sedoheptulose-7-phosphate:D-glyceraldehyde-3-phosphate glyceronetransferase activity;GO:0048029//monosaccharide binding	GO:0006098//pentose-phosphate shunt;GO:0006002//fructose 6-phosphate metabolic process;GO:0009052//pentose-phosphate shunt, non-oxidative branch;GO:0005975//carbohydrate metabolic process;GO:0019682//glyceraldehyde-3-phosphate metabolic process	K00616//transaldolase [EC:2.2.1.2]	NP_035658.1//transaldolase [Mus musculus]	4
17387	3801	10818.4	9176.64	-0.237449	0.0024286	*	2.74504e-05	Mmp14	GO:0031012//extracellular matrix;GO:0005634//nucleus;GO:0005615//extracellular space;GO:0005925//focal adhesion;GO:0045111//intermediate filament cytoskeleton;GO:0031410//cytoplasmic vesicle;GO:0044354//macropinosome;GO:0042470//melanosome;GO:0005829//cytosol;GO:0016021//integral component of membrane;GO:0005886//plasma membrane	GO:0016504//peptidase activator activity;GO:0004222//metalloendopeptidase activity;GO:0005178//integrin binding;GO:0008270//zinc ion binding;GO:0070006//metalloaminopeptidase activity	GO:0016477//cell migration;GO:0030335//positive regulation of cell migration;GO:0043627//response to estrogen;GO:1990834//response to odorant;GO:0008584//male gonad development;GO:0001935//endothelial cell proliferation;GO:0048754//branching morphogenesis of an epithelial tube;GO:0009612//response to mechanical stimulus;GO:0001525//angiogenesis;GO:0045579//positive regulation of B cell differenti…	K07763//matrix metalloproteinase-14 (membrane-inserted) [EC:3.4.24.80]	NP_032634.3//matrix metalloproteinase-14 preproprotein [Mus musculus]	4
52589	3420	89.1489	180.305	1.01615	0.0024286	Up	2.74914e-05	Ncald	GO:0070062//extracellular exosome;GO:0030130//clathrin coat of trans-Golgi network vesicle;GO:0005829//cytosol;GO:0005622//intracellular	GO:0015276//ligand-gated ion channel activity;GO:0015631//tubulin binding;GO:0003779//actin binding;GO:0030276//clathrin binding;GO:0043014//alpha-tubulin binding;GO:0005509//calcium ion binding	GO:0003073//regulation of systemic arterial blood pressure;GO:0019722//calcium-mediated signaling;GO:0016192//vesicle-mediated transport	K19695//neurocalcin delta	NP_776823.1//neurocalcin-delta [Bos taurus]	4;1
67468	2780	694.237	1072.45	0.62741	0.00245677	*	2.79582e-05	Mmd	GO:0005794//Golgi apparatus;GO:0016021//integral component of membrane	GO:0004672//protein kinase activity	GO:0045666//positive regulation of neuron differentiation;GO:0019835//cytolysis;GO:0032880//regulation of protein localization;GO:0045860//positive regulation of protein kinase activity	K11064//monocyte to macrophage differentiation protein	XP_008517957.1//PREDICTED: monocyte to macrophage differentiation factor isoform X1 [Equus przewalskii]	2
50908	2918	5399.71	4469.97	-0.272618	0.00263398	*	3.02921e-05	C1s1	GO:0070062//extracellular exosome;GO:0005615//extracellular space;GO:0072562//blood microparticle;GO:0005576//extracellular region	GO:0004252//serine-type endopeptidase activity;GO:0042802//identical protein binding;GO:0005509//calcium ion binding	GO:0010001//glial cell differentiation;GO:0006958//complement activation, classical pathway;GO:0001867//complement activation, lectin pathway;GO:0051591//response to cAMP	K01331//complement component 1, s subcomponent [EC:3.4.21.42]	NP_659187.2//complement C1s-A subcomponent precursor [Mus musculus];EDM01952.1//rCG29725, isoform CRA_b [Rattus norvegicus]	1;2
211347	7365	2125.07	3038.34	0.51577	0.00263398	*	3.02605e-05	Pank3	GO:0005737//cytoplasm	GO:0005524//ATP binding;GO:0004594//pantothenate kinase activity	GO:0015937//coenzyme A biosynthetic process	K09680//type II pantothenate kinase [EC:2.7.1.33]	XP_009207802.1//pantothenate kinase 3 [Papio anubis]	2
14605	1987	4300.99	3546.87	-0.278124	0.0026414	*	3.07886e-05	Tsc22d3	GO:0005634//nucleus;GO:0005737//cytoplasm	GO:0003700//DNA binding transcription factor activity;GO:0043426//MRF binding	GO:0000122//negative regulation of transcription from RNA polymerase II promoter;GO:0007589//body fluid secretion;GO:0006970//response to osmotic stress;GO:0070236//negative regulation of activation-induced cell death of T cells;GO:0048642//negative regulation of skeletal muscle tissue development	K15033//peptidyl-tRNA hydrolase ICT1 [EC:3.1.1.29]	NP_034416.3//TSC22 domain family protein 3 isoform 2 [Mus musculus];ACJ09091.1//long glucocorticoid-induced leucine zipper protein [Mus musculus];AAD01789.1//glucocorticoid-induced leucine zipper GILZ protein [Mus musculus]	1;4
74617	2087	4206.2	3420.43	-0.29834	0.0026414	*	3.06101e-05	Scpep1	GO:0070062//extracellular exosome;GO:0005829//cytosol	GO:0004185//serine-type carboxypeptidase activity	GO:0042573//retinoic acid metabolic process;GO:0045776//negative regulation of blood pressure;GO:0051603//proteolysis involved in cellular protein catabolic process;GO:0097755//positive regulation of blood vessel diameter	K09646//serine carboxypeptidase 1 [EC:3.4.16.-]	NP_083299.3//retinoid-inducible serine carboxypeptidase precursor [Mus musculus]	3
225845	3523	141.33	236.381	0.74205	0.0026414	*	3.08545e-05	Pla2g16	GO:0005783//endoplasmic reticulum;GO:0016021//integral component of membrane;GO:0005777//peroxisome;GO:0005778//peroxisomal membrane;GO:0048471//perinuclear region of cytoplasm	GO:0052739//phosphatidylserine 1-acylhydrolase activity;GO:0052740//1-acyl-2-lysophosphatidylserine acylhydrolase activity;GO:0102567//phospholipase A2 activity (consuming 1,2-dipalmitoylphosphatidylcholine);GO:0008970//phosphatidylcholine 1-acylhydrolase activity;GO:0102568//phospholipase A2 activity consuming 1,2-dioleoylphosphatidylethanolamine);GO:0004623//phospholipase A2 activity	GO:0007031//peroxisome organization;GO:0016042//lipid catabolic process;GO:0045786//negative regulation of cell cycle;GO:0006641//triglyceride metabolic process;GO:0046485//ether lipid metabolic process;GO:0008654//phospholipid biosynthetic process;GO:0006644//phospholipid metabolic process;GO:1904177//regulation of adipose tissue development	K16817//HRAS-like suppressor 3 [EC:3.1.1.32 3.1.1.4]	NP_644675.2//HRAS-like suppressor 3 [Mus musculus]	2
94044	6933	948.851	1201.43	0.3405	0.00267105	*	3.13617e-05	Bcl2l13	GO:0016021//integral component of membrane;GO:0005739//mitochondrion;GO:0031966//mitochondrial membrane	NA	GO:0042981//regulation of apoptotic process;GO:0006915//apoptotic process	K15485//Bcl-2-like protein 13	NP_705736.1//bcl-2-like protein 13 [Mus musculus]	2
18984	2527	1764.74	2167.89	0.296836	0.00280003	*	3.30447e-05	Por	GO:0016020//membrane;GO:0043231//intracellular membrane-bounded organelle;GO:0016021//integral component of membrane;GO:0005739//mitochondrion;GO:0005789//endoplasmic reticulum membrane	GO:0003958//NADPH-hemoprotein reductase activity;GO:0009055//electron transfer activity;GO:0047726//iron-cytochrome-c reductase activity;GO:0050660//flavin adenine dinucleotide binding;GO:0008941//nitric oxide dioxygenase activity;GO:0004128//cytochrome-b5 reductase activity, acting on NAD(P)H;GO:0050661//NADP binding;GO:0016787//hydrolase activity;GO:0010181//FMN binding;GO:0019899//enzyme bindi…	GO:0060192//negative regulation of lipase activity;GO:0043154//negative regulation of cysteine-type endopeptidase activity involved in apoptotic process;GO:0018393//internal peptidyl-lysine acetylation;GO:0019395//fatty acid oxidation;GO:0055114//oxidation-reduction process;GO:0043602//nitrate catabolic process;GO:0032332//positive regulation of chondrocyte differentiation;GO:0070988//demethylati…	K00327//NADPH-ferrihemoprotein reductase [EC:1.6.2.4]	NP_032924.1//NADPH--cytochrome P450 reductase [Mus musculus]	2
14456	2594	18438.9	15152.5	-0.283195	0.00291734	*	3.46047e-05	Gas6	GO:0070062//extracellular exosome;GO:0005615//extracellular space;GO:0005737//cytoplasm	GO:0060090//molecular adaptor activity;GO:0043027//cysteine-type endopeptidase inhibitor activity involved in apoptotic process;GO:0005509//calcium ion binding;GO:0001786//phosphatidylserine binding	GO:0031100//animal organ regeneration;GO:0032148//activation of protein kinase B activity;GO:0035754//B cell chemotaxis;GO:0043277//apoptotic cell clearance	K05464//growth arrest-specific 6	NP_062394.2//growth arrest-specific protein 6 precursor [Mus musculus]	2
68867	3556	152.3	236.637	0.635754	0.00323972	*	3.86239e-05	Rnf122	GO:0005783//endoplasmic reticulum;GO:0005794//Golgi apparatus;GO:0016021//integral component of membrane	GO:0061630//ubiquitin protein ligase activity;GO:0046872//metal ion binding	GO:0043161//proteasome-mediated ubiquitin-dependent protein catabolic process;GO:0042787//protein ubiquitination involved in ubiquitin-dependent protein catabolic process;GO:0000209//protein polyubiquitination	K15699//RING finger protein 122	EDL32780.1//ring finger protein 122, isoform CRA_b, partial [Mus musculus];XP_003984839.1//PREDICTED: RING finger protein 122 isoform X4 [Felis catus]	2
77889	3068	1952.78	1546.78	-0.336265	0.00330436	*	3.97129e-05	Lbh	NA	NA	NA	K19475//WAS/WASL-interacting protein;K18763//la-related protein 4	XP_006822995.1//PREDICTED: uncharacterized protein LOC102808733 [Saccoglossus kowalevskii]	4
71994	2003	4216.75	3548.85	-0.248779	0.00330436	*	3.97924e-05	Cnn3	GO:0030425//dendrite;GO:0005874//microtubule;GO:0005925//focal adhesion;GO:0014069//postsynaptic density;GO:0043025//neuronal cell body;GO:0005884//actin filament;GO:0005913//cell-cell adherens junction;GO:0005829//cytosol;GO:0015629//actin cytoskeleton;GO:0043197//dendritic spine	GO:0003779//actin binding;GO:0098641//cadherin binding involved in cell-cell adhesion;GO:0030674//protein binding, bridging;GO:0005516//calmodulin binding;GO:0008017//microtubule binding	GO:0032780//negative regulation of ATPase activity;GO:0031032//actomyosin structure organization;GO:0030855//epithelial cell differentiation	K07441//beta-1,4-N-acetylglucosaminyltransferase [EC:2.4.1.141];K20526//transgelin	NP_082320.1//calponin-3 [Mus musculus]	2
219151	3405	1172.88	1506.22	0.360869	0.00331645	*	4.01376e-05	Scara3	NA	NA	NA	K19721//collagen, type V/XI/XXIV/XXVII, alpha	XP_021137991.1//collagen alpha-5(IV) chain isoform X2 [Columba livia]	3
111241	1598	41.148	86.6181	1.07385	0.00349488	Up	4.25076e-05	Hmga1-rs1	GO:0090575//RNA polymerase II transcription factor complex;GO:0005634//nucleus;GO:0035985//senescence-associated heterochromatin focus;GO:0005925//focal adhesion;GO:0000785//chromatin	GO:0003677//DNA binding;GO:0003906//DNA-(apurinic or apyrimidinic site) lyase activity;GO:0001205//transcriptional activator activity, RNA polymerase II distal enhancer sequence-specific DNA binding;GO:0042974//retinoic acid receptor binding;GO:0051575//5'-deoxyribose-5-phosphate lyase activity;GO:0030374//ligand-dependent nuclear receptor transcription coactivator activity;GO:0001158//enhancer s…	GO:0045892//negative regulation of transcription, DNA-templated;GO:0006284//base-excision repair;GO:0006355//regulation of transcription, DNA-templated;GO:0035986//senescence-associated heterochromatin focus assembly;GO:0007283//spermatogenesis;GO:0045893//positive regulation of transcription, DNA-templated;GO:2000774//positive regulation of cellular senescence;GO:0090402//oncogene-induced cell s…	K09282//high mobility group AT-hook protein 1	NP_001159949.1//high mobility group protein HMG-I/HMG-Y isoform 2 [Mus musculus];NP_001020598.1//high mobility group protein HMG-I/HMG-Y isoform a [Mus musculus]	1
20850	3881	1041.5	1349.88	0.374168	0.00350798	*	4.28781e-05	Stat5a	GO:0005634//nucleus;GO:0005654//nucleoplasm;GO:0005829//cytosol;GO:0005737//cytoplasm	GO:0003677//DNA binding;GO:0000979//RNA polymerase II core promoter sequence-specific DNA binding;GO:0043565//sequence-specific DNA binding;GO:0001077//transcriptional activator activity, RNA polymerase II proximal promoter sequence-specific DNA binding;GO:0004871//signal transducer activity;GO:0003700//DNA binding transcription factor activity	GO:0006351//transcription, DNA-templated;GO:0006103//2-oxoglutarate metabolic process;GO:0000255//allantoin metabolic process;GO:0071345//cellular response to cytokine stimulus;GO:0001938//positive regulation of endothelial cell proliferation;GO:0060397//JAK-STAT cascade involved in growth hormone signaling pathway;GO:0043536//positive regulation of blood vessel endothelial cell migration;GO:0097…	K11223//signal transducer and activator of transcription 5A	NP_001157534.1//signal transducer and activator of transcription 5A isoform 2 [Mus musculus];NP_035618.1//signal transducer and activator of transcription 5A isoform 1 [Mus musculus]	1;3
15510	2347	2869.49	3544.39	0.304743	0.00352636	*	4.33152e-05	Hspd1	GO:0009986//cell surface;GO:0005905//clathrin-coated pit;GO:0030135//coated vesicle;GO:0005737//cytoplasm	GO:0005524//ATP binding;GO:0034185//apolipoprotein binding;GO:0051087//chaperone binding;GO:0034186//apolipoprotein A-I binding	GO:0006458//'de novo' protein folding;GO:0008637//apoptotic mitochondrial changes;GO:0006919//activation of cysteine-type endopeptidase activity involved in apoptotic process;GO:0042113//B cell activation	K04077//chaperonin GroEL	NP_034607.3//60 kDa heat shock protein, mitochondrial [Mus musculus]	4
21825	5864	2889.33	1665.06	-0.795159	0.00370009	*	4.56719e-05	Thbs1	GO:0031012//extracellular matrix;GO:0070062//extracellular exosome;GO:0005615//extracellular space;GO:0005577//fibrinogen complex;GO:0009897//external side of plasma membrane	GO:0070052//collagen V binding;GO:0005509//calcium ion binding;GO:0008201//heparin binding;GO:0017134//fibroblast growth factor binding;GO:0050840//extracellular matrix binding;GO:0070051//fibrinogen binding	GO:0016477//cell migration;GO:0007155//cell adhesion;GO:0000187//activation of MAPK activity;GO:0016525//negative regulation of angiogenesis;GO:0007050//cell cycle arrest;GO:0006954//inflammatory response	K16857//thrombospondin 1	NP_001300843.1//thrombospondin-1 isoform 2 precursor [Mus musculus];NP_035710.2//thrombospondin-1 isoform 1 precursor [Mus musculus]	1;4
384783	4015	285.94	419.658	0.553501	0.00385002	*	4.77543e-05	Irs2	GO:0043234//protein complex;GO:0005829//cytosol;GO:0005886//plasma membrane	GO:0043548//phosphatidylinositol 3-kinase binding;GO:0071889//14-3-3 protein binding;GO:0019904//protein domain specific binding;GO:0019903//protein phosphatase binding;GO:0004871//signal transducer activity;GO:0019901//protein kinase binding;GO:0005158//insulin receptor binding	GO:0032024//positive regulation of insulin secretion;GO:0030335//positive regulation of cell migration;GO:0008286//insulin receptor signaling pathway;GO:0007420//brain development;GO:0030890//positive regulation of B cell proliferation;GO:0046326//positive regulation of glucose import;GO:0010748//negative regulation of plasma membrane long-chain fatty acid transport;GO:0008283//cell proliferation…	K07187//insulin receptor substrate 2	NP_001074681.1//insulin receptor substrate 2 [Mus musculus]	1
18477	1417	4318.82	5144.71	0.252452	0.00394883	*	4.92177e-05	Prdx1	GO:0031012//extracellular matrix;GO:0070062//extracellular exosome;GO:0005634//nucleus;GO:0005615//extracellular space;GO:0043209//myelin sheath;GO:0005737//cytoplasm;GO:0005829//cytosol;GO:0005739//mitochondrion	GO:0003723//RNA binding;GO:0004601//peroxidase activity;GO:0042802//identical protein binding;GO:0008379//thioredoxin peroxidase activity;GO:0045296//cadherin binding	GO:0019430//removal of superoxide radicals;GO:0034101//erythrocyte homeostasis;GO:0032872//regulation of stress-activated MAPK cascade;GO:0042267//natural killer cell mediated cytotoxicity;GO:0001895//retina homeostasis;GO:0042345//regulation of NF-kappaB import into nucleus;GO:0000302//response to reactive oxygen species;GO:0045454//cell redox homeostasis;GO:0006979//response to oxidative stress…	K13279//peroxiredoxin 1 [EC:1.11.1.15]	XP_021084022.1//peroxiredoxin-1 [Mesocricetus auratus]	4
17254	2585	2797.24	2321.34	-0.269045	0.00434588	*	5.44281e-05	Slc3a2	GO:0016020//membrane;GO:0070062//extracellular exosome;GO:0005634//nucleus;GO:0016324//apical plasma membrane;GO:0042470//melanosome;GO:0009986//cell surface;GO:0005829//cytosol;GO:0016021//integral component of membrane;GO:0005886//plasma membrane	GO:0003723//RNA binding;GO:0015175//neutral amino acid transmembrane transporter activity;GO:0003824//catalytic activity;GO:0003725//double-stranded RNA binding;GO:0045296//cadherin binding	GO:0005975//carbohydrate metabolic process;GO:0015827//tryptophan transport;GO:0043330//response to exogenous dsRNA;GO:0060356//leucine import	K06519//solute carrier family 3, member 2	NP_001154885.1//4F2 cell-surface antigen heavy chain isoform a [Mus musculus]	4;1
69581	3367	4791.47	5598	0.224442	0.00436807	*	5.49691e-05	Rhou	GO:0016020//membrane;GO:0042995//cell projection;GO:0005925//focal adhesion;GO:0002102//podosome;GO:0005829//cytosol;GO:0005622//intracellular;GO:0005886//plasma membrane;GO:0000139//Golgi membrane	GO:0046872//metal ion binding;GO:0005525//GTP binding;GO:0003924//GTPase activity	GO:0016601//Rac protein signal transduction;GO:0030036//actin cytoskeleton organization;GO:1903955//positive regulation of protein targeting to mitochondrion;GO:0000082//G1/S transition of mitotic cell cycle;GO:0007010//cytoskeleton organization;GO:0051056//regulation of small GTPase mediated signal transduction;GO:0008360//regulation of cell shape	K07865//Ras homolog gene family, member U	NP_598716.1//rho-related GTP-binding protein RhoU [Mus musculus]	4
11758	2375	2447.03	2003.44	-0.28855	0.00449566	*	5.68454e-05	Prdx6	GO:0016020//membrane;GO:0070062//extracellular exosome;GO:0005634//nucleus;GO:0005615//extracellular space;GO:0005764//lysosome;GO:0005737//cytoplasm;GO:0048471//perinuclear region of cytoplasm;GO:0005623//cell;GO:0005829//cytosol;GO:0005739//mitochondrion	GO:0031625//ubiquitin protein ligase binding;GO:0004602//glutathione peroxidase activity;GO:0042803//protein homodimerization activity;GO:0051920//peroxiredoxin activity;GO:0045296//cadherin binding;GO:0102567//phospholipase A2 activity (consuming 1,2-dipalmitoylphosphatidylcholine);GO:0004601//peroxidase activity;GO:0047499//calcium-independent phospholipase A2 activity;GO:0102568//phospholipase…	GO:0006979//response to oxidative stress;GO:0048026//positive regulation of mRNA splicing, via spliceosome;GO:0032060//bleb assembly;GO:0098869//cellular oxidant detoxification;GO:0046475//glycerophospholipid catabolic process;GO:0000302//response to reactive oxygen species;GO:0045454//cell redox homeostasis	K11188//peroxiredoxin 6, 1-Cys peroxiredoxin [EC:1.11.1.7 1.11.1.15 3.1.1.-]	BAD32166.1//mKIAA0106 protein, partial [Mus musculus];NP_001290337.1//peroxiredoxin-6 isoform 2 [Mus musculus];BAC36244.1//unnamed protein product [Mus musculus]	4;1
93834	5849	1573.42	1895	0.268295	0.00455875	*	5.79176e-05	Peli2	GO:0016020//membrane;GO:0005829//cytosol	GO:0061630//ubiquitin protein ligase activity	GO:0008063//Toll signaling pathway;GO:0001934//positive regulation of protein phosphorylation;GO:0043410//positive regulation of MAPK cascade;GO:0006955//immune response;GO:0000209//protein polyubiquitination	K11964//pellino [EC:2.3.2.27]	XP_021557051.1//E3 ubiquitin-protein ligase pellino homolog 2 [Neomonachus schauinslandi]	2
12816	11719	2618.95	1984.45	-0.400246	0.00472038	*	6.02553e-05	Col12a1	GO:0031012//extracellular matrix;GO:0070062//extracellular exosome;GO:0005615//extracellular space;GO:0005581//collagen trimer;GO:1903561//extracellular vesicle;GO:0005578//proteinaceous extracellular matrix	NA	GO:0007155//cell adhesion;GO:0035987//endodermal cell differentiation	K08132//collagen, type XII, alpha	NP_001277237.1//collagen alpha-1(XII) chain precursor [Mus musculus];XP_006510863.1//PREDICTED: collagen alpha-1(XII) chain isoform X2 [Mus musculus]	1
66548	3409	590.824	440.401	-0.42391	0.0047582	*	6.12338e-05	Adamtsl5	GO:0005576//extracellular region;GO:0005578//proteinaceous extracellular matrix	GO:0004222//metalloendopeptidase activity;GO:0008270//zinc ion binding;GO:0008201//heparin binding	NA	K08625//a disintegrin and metalloproteinase with thrombospondin motifs 10 [EC:3.4.24.-];K15686//RNA-binding protein MEX3 [EC:2.3.2.27]	EDL31560.1//ADAMTS-like 5, isoform CRA_d, partial [Mus musculus];XP_011241827.1//PREDICTED: ADAMTS-like protein 5 isoform X1 [Mus musculus]	1
76498	2507	313.856	432.569	0.462825	0.0047582	*	6.13111e-05	Paqr4	GO:0016021//integral component of membrane	GO:0004872//receptor activity	NA	K06633//membrane-associated tyrosine- and threonine-specific cdc2-inhibitory kinase [EC:2.7.11.1];K04684//transcription factor Sp1;K13882//coronin-1A	NP_076313.1//progestin and adipoQ receptor family member 4 [Mus musculus]	3
68140	3007	299.882	418.151	0.479626	0.00486446	*	6.29733e-05	Tigd2	NA	GO:0003677//DNA binding	NA	K09228//KRAB domain-containing zinc finger protein;K09229//KRAB and SCAN domains-containing zinc finger protein;K19326//nesprin-1;K05164//interleukin 17 receptor A	XP_021020803.1//tigger transposable element-derived protein 2 [Mus caroli]	1
73130	3751	657.703	974.598	0.56737	0.00494505	*	6.43143e-05	Tmed5	GO:0070971//endoplasmic reticulum exit site;GO:0005794//Golgi apparatus;GO:0016021//integral component of membrane;GO:0033116//endoplasmic reticulum-Golgi intermediate compartment membrane;GO:0005793//endoplasmic reticulum-Golgi intermediate compartment;GO:0005789//endoplasmic reticulum membrane;GO:0005801//cis-Golgi network	NA	GO:0006810//transport;GO:0015031//protein transport;GO:0090161//Golgi ribbon formation	K14825//p24 family protein gamma-2	NP_083152.1//transmembrane emp24 domain-containing protein 5 isoform 1 precursor [Mus musculus]	2
230971	6876	129.126	73.2392	-0.818096	0.00499491	*	6.52634e-05	Megf6	NA	GO:0005509//calcium ion binding	NA	K02258//cytochrome c oxidase assembly protein subunit 11	XP_006538890.1//PREDICTED: multiple epidermal growth factor-like domains protein 6 isoform X3 [Mus musculus];NP_001156449.1//multiple epidermal growth factor-like domains protein 6 precursor [Mus musculus]	1
223435	11521	1051.01	812.51	-0.371325	0.00502681	*	6.59829e-05	Trio	GO:0005737//cytoplasm	GO:0004674//protein serine/threonine kinase activity;GO:0005524//ATP binding;GO:0005089//Rho guanyl-nucleotide exchange factor activity	GO:0035023//regulation of Rho protein signal transduction;GO:0045599//negative regulation of fat cell differentiation	K08810//triple functional domain protein [EC:2.7.11.1]	NP_001074771.1//triple functional domain protein [Mus musculus];XP_006520114.1//PREDICTED: triple functional domain protein isoform X2 [Mus musculus]	1
13860	4334	637.719	818.204	0.359541	0.00523894	*	6.90828e-05	Eps8	GO:0070062//extracellular exosome;GO:0005938//cell cortex;GO:0005903//brush border;GO:0030054//cell junction;GO:0032587//ruffle membrane;GO:0031982//vesicle;GO:0014069//postsynaptic density;GO:0017146//NMDA selective glutamate receptor complex;GO:0030426//growth cone;GO:0032420//stereocilium;GO:0045202//synapse	GO:0003779//actin binding;GO:0048365//Rac GTPase binding;GO:0035591//signaling adaptor activity	GO:0036336//dendritic cell migration;GO:0031532//actin cytoskeleton reorganization;GO:0051764//actin crosslink formation;GO:0051016//barbed-end actin filament capping;GO:0008344//adult locomotory behavior;GO:0070358//actin polymerization-dependent cell motility;GO:0008360//regulation of cell shape;GO:0016601//Rac protein signal transduction;GO:1990830//cellular response to leukemia inhibitory fac…	K17277//epidermal growth factor receptor kinase substrate 8	NP_001258516.1//epidermal growth factor receptor kinase substrate 8 isoform 2 [Mus musculus];XP_021045626.1//epidermal growth factor receptor kinase substrate 8 isoform X1 [Mus pahari];XP_017176872.1//PREDICTED: epidermal growth factor receptor kinase substrate 8 isoform X1 [Mus musculus]	1;3
66841	2281	639.969	849.036	0.407824	0.00537344	*	7.11799e-05	Etfdh	GO:0017133//mitochondrial electron transfer flavoprotein complex;GO:0016020//membrane;GO:0005743//mitochondrial inner membrane;GO:0005739//mitochondrion;GO:0031966//mitochondrial membrane;GO:0031305//integral component of mitochondrial inner membrane	GO:0043783//oxidoreductase activity, oxidizing metal ions with flavin as acceptor;GO:0004174//electron-transferring-flavoprotein dehydrogenase activity;GO:0009055//electron transfer activity;GO:0046872//metal ion binding;GO:0051539//4 iron, 4 sulfur cluster binding;GO:0048038//quinone binding;GO:0048039//ubiquinone binding;GO:0016491//oxidoreductase activity	GO:0006979//response to oxidative stress;GO:0033539//fatty acid beta-oxidation using acyl-CoA dehydrogenase;GO:0022900//electron transport chain;GO:0022904//respiratory electron transport chain	K00311//electron-transferring-flavoprotein dehydrogenase [EC:1.5.5.1]	NP_080070.2//electron transfer flavoprotein-ubiquinone oxidoreductase, mitochondrial precursor [Mus musculus]	2
11947	1879	8311.54	9797.68	0.237324	0.00537673	*	7.15473e-05	Atp5b	GO:0045261//proton-transporting ATP synthase complex, catalytic core F(1);GO:0016020//membrane;GO:0031012//extracellular matrix;GO:0070062//extracellular exosome;GO:0005634//nucleus;GO:0005753//mitochondrial proton-transporting ATP synthase complex;GO:0042645//mitochondrial nucleoid;GO:0043209//myelin sheath;GO:0009986//cell surface;GO:0005743//mitochondrial inner membrane;GO:0045259//proton-tran…	GO:0005524//ATP binding;GO:0043532//angiostatin binding;GO:0042288//MHC class I protein binding;GO:0046961//proton-transporting ATPase activity, rotational mechanism;GO:0046933//proton-transporting ATP synthase activity, rotational mechanism	GO:0001649//osteoblast differentiation;GO:0001525//angiogenesis;GO:0051453//regulation of intracellular pH;GO:0006933//negative regulation of cell adhesion involved in substrate-bound cell migration;GO:0006754//ATP biosynthetic process;GO:0015986//ATP synthesis coupled proton transport;GO:0043536//positive regulation of blood vessel endothelial cell migration;GO:0015992//proton transport;GO:00066…	K02133//F-type H+-transporting ATPase subunit beta [EC:3.6.3.14]	AAH37127.1//Atp5b protein, partial [Mus musculus]	3
20720	2071	2441.74	1953.48	-0.32186	0.00546887	*	7.31027e-05	Serpine2	GO:0031012//extracellular matrix;GO:0005615//extracellular space;GO:0031091//platelet alpha granule;GO:0005829//cytosol;GO:0031594//neuromuscular junction;GO:0031232//extrinsic component of external side of plasma membrane;GO:0005576//extracellular region;GO:1903561//extracellular vesicle	GO:0004867//serine-type endopeptidase inhibitor activity;GO:0008201//heparin binding;GO:0005539//glycosaminoglycan binding;GO:0005102//receptor binding	GO:0045861//negative regulation of proteolysis;GO:0007596//blood coagulation;GO:0021683//cerebellar granular layer morphogenesis;GO:0042177//negative regulation of protein catabolic process;GO:0045879//negative regulation of smoothened signaling pathway;GO:0010955//negative regulation of protein processing;GO:0010544//negative regulation of platelet activation;GO:0010766//negative regulation of s…	K16643//glia-derived nexin	NP_033281.1//glia-derived nexin precursor [Mus musculus]	4
116701	2656	1793.23	2267.82	0.338748	0.00555022	*	7.49236e-05	Fgfrl1	GO:0030658//transport vesicle membrane;GO:0005887//integral component of plasma membrane;GO:0030133//transport vesicle;GO:0005794//Golgi apparatus;GO:0016021//integral component of membrane;GO:0044291//cell-cell contact zone;GO:0005886//plasma membrane;GO:0000139//Golgi membrane	GO:0005007//fibroblast growth factor-activated receptor activity;GO:0001571//non-tyrosine kinase fibroblast growth factor receptor activity;GO:0008201//heparin binding;GO:0017134//fibroblast growth factor binding	GO:0060412//ventricular septum morphogenesis;GO:0060539//diaphragm development;GO:0040037//negative regulation of fibroblast growth factor receptor signaling pathway;GO:0051260//protein homooligomerization;GO:0007166//cell surface receptor signaling pathway;GO:0098742//cell-cell adhesion via plasma-membrane adhesion molecules;GO:0003179//heart valve morphogenesis;GO:0001501//skeletal system devel…	K05093//fibroblast growth factor receptor 2 [EC:2.7.10.1];K05095//fibroblast growth factor receptor 4 [EC:2.7.10.1];K17341//hemicentin;K05094//fibroblast growth factor receptor 3 [EC:2.7.10.1]	NP_001157731.1//fibroblast growth factor receptor-like 1 isoform 2 precursor [Mus musculus];NP_473412.1//fibroblast growth factor receptor-like 1 isoform 1 precursor [Mus musculus]	1;2
330267	11019	831.711	640.55	-0.37677	0.00555022	*	7.51927e-05	Thsd7a	GO:0070062//extracellular exosome;GO:0016021//integral component of membrane;GO:0005886//plasma membrane	NA	GO:0030154//cell differentiation;GO:0001525//angiogenesis	K04512//dishevelled associated activator of morphogenesis;K08624//a disintegrin and metalloproteinase with thrombospondin motifs 9 [EC:3.4.24.-]	BAD32350.1//mKIAA0960 protein, partial [Mus musculus]	1
171095	2351	1151.7	1410.62	0.292572	0.00555022	*	7.47907e-05	Il17rc	GO:0009986//cell surface;GO:0005887//integral component of plasma membrane;GO:0016021//integral component of membrane;GO:0005886//plasma membrane	GO:0030368//interleukin-17 receptor activity;GO:0005102//receptor binding	GO:0050832//defense response to fungus;GO:0071621//granulocyte chemotaxis;GO:2000778//positive regulation of interleukin-6 secretion;GO:1900017//positive regulation of cytokine production involved in inflammatory response	K05166//interleukin 17 receptor C	NP_598920.3//interleukin-17 receptor C isoform 2 precursor [Mus musculus];NP_849273.1//interleukin-17 receptor C isoform 1 precursor [Mus musculus];XP_006505729.1//PREDICTED: interleukin-17 receptor C isoform X2 [Mus musculus]	4;1
75974	6665	324.196	442.262	0.448038	0.005821	*	7.92115e-05	Dock11	NA	NA	NA	K21853//dedicator of cytokinesis protein 9/10/11	XP_015841960.1//PREDICTED: dedicator of cytokinesis protein 11 isoform X1 [Peromyscus maniculatus bairdii];XP_006993024.1//PREDICTED: dedicator of cytokinesis protein 11 isoform X2 [Peromyscus maniculatus bairdii]	3
15212	1922	962.633	744.686	-0.370354	0.00593653	*	8.11412e-05	Hexb	GO:0016020//membrane;GO:0070062//extracellular exosome;GO:0005615//extracellular space;GO:0001669//acrosomal vesicle;GO:0005764//lysosome;GO:0042582//azurophil granule	GO:0008375//acetylglucosaminyltransferase activity;GO:0046982//protein heterodimerization activity;GO:0042803//protein homodimerization activity;GO:0102148//N-acetyl-beta-D-galactosaminidase activity;GO:0004563//beta-N-acetylhexosaminidase activity;GO:0016231//beta-N-acetylglucosaminidase activity;GO:0030246//carbohydrate binding;GO:0016787//hydrolase activity;GO:0015929//hexosaminidase activity	GO:0048477//oogenesis;GO:0006687//glycosphingolipid metabolic process;GO:0019953//sexual reproduction;GO:0008654//phospholipid biosynthetic process;GO:0009313//oligosaccharide catabolic process;GO:0044267//cellular protein metabolic process;GO:0007341//penetration of zona pellucida;GO:0007338//single fertilization;GO:0031323//regulation of cellular metabolic process;GO:0006874//cellular calcium i…	K12373//hexosaminidase [EC:3.2.1.52]	NP_034552.1//beta-hexosaminidase subunit beta precursor [Mus musculus]	2
68404	1622	771.428	1022.14	0.405989	0.00613495	*	8.42226e-05	Nrn1	GO:0005615//extracellular space;GO:0030054//cell junction;GO:0046658//anchored component of plasma membrane;GO:0045202//synapse;GO:0032281//AMPA glutamate receptor complex	GO:0046982//protein heterodimerization activity;GO:0042803//protein homodimerization activity	GO:0007399//nervous system development;GO:1990138//neuron projection extension;GO:0007409//axonogenesis	K05726//breast cancer anti-estrogen resistance 1	NP_705757.1//neuritin precursor [Mus musculus]	2
13033	1979	8837.16	7692.32	-0.200164	0.00648666	*	8.98321e-05	Ctsd	GO:0070062//extracellular exosome;GO:0005615//extracellular space;GO:0045121//membrane raft;GO:0005739//mitochondrion;GO:0042470//melanosome;GO:0005764//lysosome	GO:0008233//peptidase activity;GO:0016787//hydrolase activity;GO:0004190//aspartic-type endopeptidase activity	GO:0006508//proteolysis;GO:0030163//protein catabolic process;GO:0000045//autophagosome assembly	K01379//cathepsin D [EC:3.4.23.5]	NP_034113.1//cathepsin D precursor [Mus musculus]	2
20312	3144	1662.6	1383.75	-0.264857	0.00648666	*	8.94465e-05	Cx3cl1	GO:0005615//extracellular space;GO:0009986//cell surface;GO:0016021//integral component of membrane;GO:0005576//extracellular region;GO:0005886//plasma membrane	GO:0031737//CX3C chemokine receptor binding;GO:0005178//integrin binding;GO:0008009//chemokine activity;GO:0048020//CCR chemokine receptor binding	GO:2001240//negative regulation of extrinsic apoptotic signaling pathway in absence of ligand;GO:0051041//positive regulation of calcium-independent cell-cell adhesion;GO:0050902//leukocyte adhesive activation;GO:0060055//angiogenesis involved in wound healing;GO:0050729//positive regulation of inflammatory response;GO:0043547//positive regulation of GTPase activity;GO:0071356//cellular response …	K05508//C-X3-C motif chemokine 1	NP_033168.2//fractalkine precursor [Mus musculus]	3
330064	3294	171.66	265.907	0.63137	0.00669909	*	9.39841e-05	Slc5a6	GO:0012506//vesicle membrane;GO:0031526//brush border membrane;GO:0016021//integral component of membrane	GO:0008523//sodium-dependent multivitamin transmembrane transporter activity;GO:0005215//transporter activity	GO:0015887//pantothenate transmembrane transport;GO:0015878//biotin transport;GO:0055085//transmembrane transport	K14386//solute carrier family 5 (sodium-dependent multivitamin transporter), member 6	EDL37320.1//mCG23491, isoform CRA_a, partial [Mus musculus]	1;5
68119	1616	2649.51	2216.83	-0.257226	0.00669909	*	9.36249e-05	Cmtm3	GO:0031965//nuclear membrane;GO:0005615//extracellular space;GO:0016021//integral component of membrane;GO:0005737//cytoplasm	GO:0005125//cytokine activity	GO:0050861//positive regulation of B cell receptor signaling pathway;GO:0006935//chemotaxis	NA	NP_077179.1//CKLF-like MARVEL transmembrane domain-containing protein 3 [Mus musculus]	3
12819	5335	79.1919	141.99	0.842365	0.00669909	*	9.37664e-05	Col15a1	NA	NA	NA	K06823//collagen, type XVIII, alpha	XP_020026987.1//LOW QUALITY PROTEIN: collagen alpha-1(XV) chain [Castor canadensis]	3
23872	3560	1465.52	1169.58	-0.325417	0.00672764	*	9.47897e-05	Ets2	GO:0005634//nucleus;GO:0005654//nucleoplasm;GO:0005829//cytosol;GO:0005886//plasma membrane	GO:0000981//RNA polymerase II transcription factor activity, sequence-specific DNA binding;GO:0000978//RNA polymerase II proximal promoter sequence-specific DNA binding;GO:0019904//protein domain specific binding;GO:0000977//RNA polymerase II regulatory region sequence-specific DNA binding;GO:0043565//sequence-specific DNA binding;GO:0035259//glucocorticoid receptor binding;GO:0003700//DNA bindin…	GO:0090009//primitive streak formation;GO:0000122//negative regulation of transcription from RNA polymerase II promoter;GO:0007498//mesoderm development;GO:0006357//regulation of transcription from RNA polymerase II promoter;GO:0045944//positive regulation of transcription from RNA polymerase II promoter;GO:0001712//ectodermal cell fate commitment;GO:0006351//transcription, DNA-templated;GO:00458…	K21932//C-ets-2	NP_035939.3//protein C-ets-2 [Mus musculus]	3
12977	3942	3741.32	2854.39	-0.390365	0.00684417	*	9.68437e-05	Csf1	GO:0070062//extracellular exosome;GO:0005615//extracellular space;GO:0016021//integral component of membrane;GO:0005886//plasma membrane;GO:0048471//perinuclear region of cytoplasm;GO:1990682//CSF1-CSF1R complex	GO:0008083//growth factor activity;GO:0005157//macrophage colony-stimulating factor receptor binding;GO:0005125//cytokine activity;GO:0042802//identical protein binding;GO:0042803//protein homodimerization activity	GO:0010744//positive regulation of macrophage derived foam cell differentiation;GO:0002158//osteoclast proliferation;GO:0001954//positive regulation of cell-matrix adhesion;GO:0030335//positive regulation of cell migration;GO:0003006//developmental process involved in reproduction;GO:0032270//positive regulation of cellular protein metabolic process;GO:0030316//osteoclast differentiation;GO:00107…	K05453//macrophage colony-stimulating factor 1	EDL01918.1//colony stimulating factor 1 (macrophage), isoform CRA_d, partial [Mus musculus];NP_031804.3//macrophage colony-stimulating factor 1 isoform 1 precursor [Mus musculus]	1;4
226251	6262	481.563	327.075	-0.558103	0.00695701	*	9.88592e-05	Ablim1	GO:0001725//stress fiber;GO:0015629//actin cytoskeleton;GO:0014069//postsynaptic density;GO:0030027//lamellipodium;GO:0005737//cytoplasm	GO:0003779//actin binding;GO:0046872//metal ion binding	GO:0030032//lamellipodium assembly;GO:0060271//cilium assembly;GO:0045944//positive regulation of transcription from RNA polymerase II promoter;GO:0007010//cytoskeleton organization;GO:0007411//axon guidance	K07520//actin-binding LIM protein	NP_848803.3//actin-binding LIM protein 1 isoform 1 [Mus musculus];NP_001277745.1//actin-binding LIM protein 1 isoform 6 [Mus musculus];BAC65478.1//mKIAA0059 protein, partial [Mus musculus];NP_001277742.1//actin-binding LIM protein 1 isoform 4 [Mus musculus];NP_001096647.1//actin-binding LIM protein 1 isoform 2 [Mus musculus];XP_017173667.1//PREDICTED: actin-binding LIM protein 1 isoform X17 [Mus …	1;3;2
20411	5412	518.04	711.511	0.457822	0.00700865	*	0.000100354	Sorbs1	GO:0016020//membrane;GO:0005856//cytoskeleton;GO:0005634//nucleus;GO:0005925//focal adhesion;GO:0005813//centrosome;GO:0016363//nuclear matrix;GO:0001725//stress fiber;GO:0005913//cell-cell adherens junction;GO:0045121//membrane raft;GO:0005829//cytosol;GO:0005886//plasma membrane;GO:0005924//cell-substrate adherens junction	GO:0005070//SH3/SH2 adaptor activity;GO:0008134//transcription factor binding;GO:0019901//protein kinase binding;GO:0005158//insulin receptor binding	GO:0008286//insulin receptor signaling pathway;GO:0032869//cellular response to insulin stimulus;GO:0007015//actin filament organization;GO:0015758//glucose transport;GO:0046326//positive regulation of glucose import;GO:0045725//positive regulation of glycogen biosynthetic process;GO:1903078//positive regulation of protein localization to plasma membrane;GO:0048041//focal adhesion assembly;GO:004…	K06086//sorbin and SH3 domain containing 1	XP_021007592.1//sorbin and SH3 domain-containing protein 1 isoform X5 [Mus caroli];XP_021007596.1//sorbin and SH3 domain-containing protein 1 isoform X7 [Mus caroli];EDL41836.1//sorbin and SH3 domain containing 1, isoform CRA_d, partial [Mus musculus];NP_001030135.1//sorbin and SH3 domain-containing protein 1 isoform 4 [Mus musculus];BAW32337.1//c-Cbl associated protein [Mus musculus];XP_02100758…	1;3
71566	2929	1409.43	1756.62	0.317688	0.00700865	*	0.000100437	Clmp	GO:0016020//membrane;GO:0070062//extracellular exosome;GO:0009986//cell surface;GO:0005881//cytoplasmic microtubule;GO:0016021//integral component of membrane;GO:0005923//bicellular tight junction;GO:0005886//plasma membrane	NA	GO:0048565//digestive tract development	K06789//adipocyte-specific adhesion molecule	XP_015345140.1//PREDICTED: CXADR-like membrane protein [Marmota marmota marmota]	4
58875	1748	1153.54	1430.78	0.310728	0.00715155	*	0.000102915	Hibadh	GO:0005739//mitochondrion	GO:0004616//phosphogluconate dehydrogenase (decarboxylating) activity;GO:0008442//3-hydroxyisobutyrate dehydrogenase activity;GO:0051287//NAD binding	GO:0006574//valine catabolic process	K00020//3-hydroxyisobutyrate dehydrogenase [EC:1.1.1.31]	NP_663542.1//3-hydroxyisobutyrate dehydrogenase, mitochondrial precursor [Mus musculus]	1
234356	3943	331.843	225.175	-0.559456	0.0072962	*	0.000105436	Csgalnact1	GO:0032580//Golgi cisterna membrane;GO:0016021//integral component of membrane	GO:0008955//peptidoglycan glycosyltransferase activity;GO:0047237//glucuronylgalactosylproteoglycan 4-beta-N-acetylgalactosaminyltransferase activity;GO:0046872//metal ion binding;GO:0015020//glucuronosyltransferase activity;GO:0047238//glucuronosyl-N-acetylgalactosaminyl-proteoglycan 4-beta-N-acetylgalactosaminyltransferase activity;GO:0008376//acetylgalactosaminyltransferase activity	GO:0001958//endochondral ossification;GO:0050653//chondroitin sulfate proteoglycan biosynthetic process, polysaccharide chain biosynthetic process;GO:0046398//UDP-glucuronate metabolic process;GO:0030206//chondroitin sulfate biosynthetic process;GO:0051216//cartilage development;GO:0019276//UDP-N-acetylgalactosamine metabolic process;GO:0030198//extracellular matrix organization;GO:0030204//chond…	K00746//chondroitin sulfate N-acetylgalactosaminyltransferase 1/2 [EC:2.4.1.174 2.4.1.175]	NP_766341.4//chondroitin sulfate N-acetylgalactosaminyltransferase 1 [Mus musculus]	1;5
268709	3144	2354.61	2908.08	0.304581	0.00755307	*	0.000109965	Fam107a	NA	NA	NA	NA	XP_005230032.1//PREDICTED: protein FAM107A isoform X1 [Falco peregrinus];XP_021242072.1//serine/arginine repetitive matrix protein 1-like [Numida meleagris]	3
116847	3602	913.592	685.891	-0.413571	0.00755307	*	0.000110058	Prelp	GO:0031012//extracellular matrix;GO:0070062//extracellular exosome;GO:0005615//extracellular space;GO:1903561//extracellular vesicle;GO:0005578//proteinaceous extracellular matrix	GO:0005201//extracellular matrix structural constituent;GO:0008201//heparin binding	GO:0007569//cell aging	K08125//proline arginine-rich end leucine-rich repeat protein	XP_006529146.1//PREDICTED: prolargin isoform X1 [Mus musculus]	4
18648	1855	5430.9	6247.43	0.202071	0.00779219	*	0.000114012	Pgam1	GO:0016020//membrane;GO:0070062//extracellular exosome;GO:0005634//nucleus;GO:0005829//cytosol;GO:0043209//myelin sheath;GO:0005737//cytoplasm	GO:0004619//phosphoglycerate mutase activity;GO:0016787//hydrolase activity;GO:0004082//bisphosphoglycerate mutase activity;GO:0046538//2,3-bisphosphoglycerate-dependent phosphoglycerate mutase activity;GO:0019901//protein kinase binding	GO:0006094//gluconeogenesis;GO:0006096//glycolytic process;GO:0043456//regulation of pentose-phosphate shunt;GO:0006110//regulation of glycolytic process;GO:0045730//respiratory burst	K01834//2,3-bisphosphoglycerate-dependent phosphoglycerate mutase [EC:5.4.2.11]	XP_017358259.1//PREDICTED: phosphoglycerate mutase 1 [Cebus capucinus imitator]	2
75612	3855	4686.87	4023.3	-0.220244	0.00783603	*	0.000115125	Gns	GO:0070062//extracellular exosome;GO:0005764//lysosome	GO:0046872//metal ion binding;GO:0008484//sulfuric ester hydrolase activity;GO:0008449//N-acetylglucosamine-6-sulfatase activity	GO:0030203//glycosaminoglycan metabolic process	K01137//N-acetylglucosamine-6-sulfatase [EC:3.1.6.14]	EDL24417.1//glucosamine (N-acetyl)-6-sulfatase, isoform CRA_b, partial [Mus musculus]	3
13032	5776	31.1107	65.5085	1.07427	0.0079813	Up	0.00011774	Ctsc	GO:0016020//membrane;GO:0043231//intracellular membrane-bounded organelle;GO:0070062//extracellular exosome;GO:0005654//nucleoplasm;GO:0005615//extracellular space;GO:0005783//endoplasmic reticulum;GO:0005813//centrosome;GO:0005764//lysosome;GO:0005794//Golgi apparatus	GO:0004252//serine-type endopeptidase activity;GO:0042802//identical protein binding;GO:0043621//protein self-association;GO:0051087//chaperone binding;GO:0031404//chloride ion binding;GO:0008234//cysteine-type peptidase activity;GO:0004197//cysteine-type endopeptidase activity;GO:0019902//phosphatase binding;GO:0016505//peptidase activator activity involved in apoptotic process	GO:2001235//positive regulation of apoptotic signaling pathway;GO:0001913//T cell mediated cytotoxicity;GO:0051603//proteolysis involved in cellular protein catabolic process;GO:0006508//proteolysis;GO:0010033//response to organic substance;GO:1903052//positive regulation of proteolysis involved in cellular protein catabolic process;GO:0007568//aging	K01275//cathepsin C [EC:3.4.14.1]	XP_006507383.1//PREDICTED: dipeptidyl peptidase 1 isoform X1 [Mus musculus];NP_034112.3//dipeptidyl peptidase 1 isoform 1 preproprotein [Mus musculus]	1;5
353170	3543	187.857	275.259	0.551151	0.00830895	*	0.000123073	Txlng	GO:0031965//nuclear membrane;GO:0005829//cytosol	GO:0046982//protein heterodimerization activity;GO:0019905//syntaxin binding	GO:0030500//regulation of bone mineralization;GO:0006355//regulation of transcription, DNA-templated;GO:0006351//transcription, DNA-templated;GO:0010564//regulation of cell cycle process;GO:0051726//regulation of cell cycle;GO:0007049//cell cycle	K10352//myosin heavy chain;K16612//protein HOOK1;K20478//golgin subfamily B member 1	NP_849266.1//gamma-taxilin isoform 1 [Mus musculus];NP_001277705.1//gamma-taxilin isoform 2 [Mus musculus];NP_001277706.1//gamma-taxilin isoform 3 [Mus musculus];NP_001277707.1//gamma-taxilin isoform 4 [Mus musculus]	1;5
97212	3835	2791.71	3412.67	0.289751	0.0083578	*	0.0001243	Hadha	GO:0031012//extracellular matrix;GO:0042645//mitochondrial nucleoid;GO:0016507//mitochondrial fatty acid beta-oxidation multienzyme complex;GO:0005743//mitochondrial inner membrane;GO:0005739//mitochondrion	GO:0051287//NAD binding;GO:0000062//fatty-acyl-CoA binding;GO:0003988//acetyl-CoA C-acyltransferase activity;GO:0016509//long-chain-3-hydroxyacyl-CoA dehydrogenase activity;GO:0003857//3-hydroxyacyl-CoA dehydrogenase activity;GO:0016508//long-chain-enoyl-CoA hydratase activity;GO:0004300//enoyl-CoA hydratase activity;GO:0032403//protein complex binding	GO:0042493//response to drug;GO:0006635//fatty acid beta-oxidation;GO:0032868//response to insulin	K07515//enoyl-CoA hydratase / long-chain 3-hydroxyacyl-CoA dehydrogenase [EC:4.2.1.17 1.1.1.211]	XP_021018742.1//trifunctional enzyme subunit alpha, mitochondrial [Mus caroli]	2
18596	5411	3108.89	2659.59	-0.225196	0.00857755	*	0.000128085	Pdgfrb	GO:0070062//extracellular exosome;GO:0005634//nucleus;GO:0031226//intrinsic component of plasma membrane;GO:0005925//focal adhesion;GO:0016324//apical plasma membrane;GO:0031410//cytoplasmic vesicle;GO:0005737//cytoplasm;GO:0009986//cell surface;GO:0043202//lysosomal lumen;GO:0016021//integral component of membrane	GO:0043548//phosphatidylinositol 3-kinase binding;GO:0005019//platelet-derived growth factor beta-receptor activity;GO:0005161//platelet-derived growth factor receptor binding;GO:0038085//vascular endothelial growth factor binding;GO:0005524//ATP binding;GO:0016301//kinase activity;GO:0019901//protein kinase binding;GO:0048407//platelet-derived growth factor binding;GO:0019899//enzyme binding	GO:0001568//blood vessel development;GO:0043627//response to estrogen;GO:0032967//positive regulation of collagen biosynthetic process;GO:0006024//glycosaminoglycan biosynthetic process;GO:0008584//male gonad development;GO:0043065//positive regulation of apoptotic process;GO:0032355//response to estradiol;GO:2000491//positive regulation of hepatic stellate cell activation;GO:0060326//cell chemot…	K05089//platelet-derived growth factor receptor beta [EC:2.7.10.1]	EDL09788.1//platelet derived growth factor receptor, beta polypeptide, isoform CRA_b, partial [Mus musculus]	1;2
19241	670	2545.49	1928.81	-0.400231	0.00869489	*	0.000130361	Tmsb4x	NA	NA	NA	K05764//thymosin, beta 4	XP_008987197.1//PREDICTED: thymosin beta-4 [Callithrix jacchus]	2
11815	2068	1836.45	1282.82	-0.517597	0.00870693	*	0.000131065	Apod	GO:0070062//extracellular exosome;GO:0030425//dendrite;GO:0005615//extracellular space;GO:0005783//endoplasmic reticulum;GO:0005622//intracellular;GO:0048471//perinuclear region of cytoplasm;GO:0043025//neuronal cell body;GO:0022626//cytosolic ribosome	GO:0015485//cholesterol binding;GO:0005215//transporter activity	GO:2000405//negative regulation of T cell migration;GO:0042246//tissue regeneration;GO:0007420//brain development;GO:0000302//response to reactive oxygen species;GO:0010642//negative regulation of platelet-derived growth factor receptor signaling pathway;GO:0042308//negative regulation of protein import into nucleus;GO:0006006//glucose metabolic process;GO:0048662//negative regulation of smooth m…	K03098//apolipoprotein D and lipocalin family protein	NP_031496.2//apolipoprotein D precursor [Mus musculus]	4;1
21804	3885	1540.55	1229.02	-0.325942	0.00883584	*	0.000133538	Tgfb1i1	GO:0031012//extracellular matrix;GO:0005856//cytoskeleton;GO:0005925//focal adhesion;GO:0005622//intracellular;GO:0016363//nuclear matrix;GO:0005737//cytoplasm	GO:0046872//metal ion binding;GO:0003713//transcription coactivator activity;GO:0050681//androgen receptor binding;GO:0070411//I-SMAD binding;GO:0048495//Roundabout binding	GO:0045165//cell fate commitment;GO:0010718//positive regulation of epithelial to mesenchymal transition;GO:0045599//negative regulation of fat cell differentiation;GO:0009408//response to heat;GO:0045893//positive regulation of transcription, DNA-templated;GO:0030579//ubiquitin-dependent SMAD protein catabolic process;GO:0016331//morphogenesis of embryonic epithelium;GO:0030512//negative regulat…	K05760//paxillin	NP_001276479.1//transforming growth factor beta-1-induced transcript 1 protein isoform a [Mus musculus];XP_006507630.1//PREDICTED: transforming growth factor beta-1-induced transcript 1 protein isoform X2 [Mus musculus];XP_021046403.1//transforming growth factor beta-1-induced transcript 1 protein isoform X2 [Mus pahari]	1
17755	11852	191.321	114.942	-0.735085	0.00898617	*	0.000136351	Map1b	GO:0005874//microtubule;GO:0030054//cell junction;GO:0014069//postsynaptic density;GO:0001750//photoreceptor outer segment;GO:0005875//microtubule associated complex;GO:0005829//cytosol;GO:0043197//dendritic spine;GO:0005886//plasma membrane	GO:0005519//cytoskeletal regulatory protein binding;GO:0008017//microtubule binding	GO:0007399//nervous system development;GO:0000226//microtubule cytoskeleton organization;GO:0048675//axon extension;GO:0016358//dendrite development;GO:0047497//mitochondrion transport along microtubule;GO:0061162//establishment of monopolar cell polarity;GO:0007409//axonogenesis;GO:0045773//positive regulation of axon extension;GO:0032387//negative regulation of intracellular transport;GO:000998…	K10429//microtubule-associated protein 1	NP_032660.2//microtubule-associated protein 1B [Mus musculus]	2
21894	8560	5553.46	4830.19	-0.201307	0.00902756	*	0.000138066	Tln1	NA	NA	NA	K06271//talin	XP_008532562.1//PREDICTED: talin-1 isoform X4 [Equus przewalskii]	5
23921	2876	74.3305	140.701	0.92061	0.00902756	*	0.000137622	Sh2b2	GO:0001726//ruffle;GO:0005884//actin filament;GO:0001725//stress fiber;GO:0005829//cytosol;GO:0005622//intracellular;GO:0005886//plasma membrane;GO:0005737//cytoplasm	GO:0005070//SH3/SH2 adaptor activity;GO:0008269//JAK pathway signal transduction adaptor activity;GO:0042802//identical protein binding;GO:0035591//signaling adaptor activity;GO:0005068//transmembrane receptor protein tyrosine kinase adaptor activity;GO:0004871//signal transducer activity	GO:0007399//nervous system development;GO:0008286//insulin receptor signaling pathway;GO:0030036//actin cytoskeleton organization;GO:0046325//negative regulation of glucose import;GO:0035556//intracellular signal transduction;GO:0042593//glucose homeostasis;GO:0019222//regulation of metabolic process;GO:0001922//B-1 B cell homeostasis;GO:0046578//regulation of Ras protein signal transduction;GO:0…	K07193//SH2B adapter protein 2	EDL19315.1//SH2B adaptor protein 2, isoform CRA_c, partial [Mus musculus];NP_001289868.1//SH2B adapter protein 2 isoform 2 [Mus musculus]	4;1
240185	6748	1040.83	828.191	-0.329698	0.00916723	*	0.000140754	9430020K01Rik	GO:0005911//cell-cell junction;GO:0030054//cell junction;GO:0032587//ruffle membrane;GO:0005912//adherens junction;GO:0048471//perinuclear region of cytoplasm	NA	GO:0007155//cell adhesion;GO:1903672//positive regulation of sprouting angiogenesis;GO:1903589//positive regulation of blood vessel endothelial cell proliferation involved in sprouting angiogenesis;GO:1900748//positive regulation of vascular endothelial growth factor signaling pathway;GO:0043410//positive regulation of MAPK cascade;GO:0090050//positive regulation of cell migration involved in spr…	NA	NP_001075432.1//junctional protein associated with coronary artery disease [Mus musculus]	1
13849	1754	2056.6	1656.82	-0.31185	0.0101348	*	0.000156221	Ephx1	GO:0031090//organelle membrane;GO:0016021//integral component of membrane;GO:0005789//endoplasmic reticulum membrane;GO:0005886//plasma membrane	GO:0033961//cis-stilbene-oxide hydrolase activity;GO:0004301//epoxide hydrolase activity;GO:0019899//enzyme binding	GO:0014070//response to organic cyclic compound;GO:0019439//aromatic compound catabolic process;GO:0001889//liver development;GO:0097176//epoxide metabolic process;GO:0034312//diol biosynthetic process;GO:0071385//cellular response to glucocorticoid stimulus;GO:0006725//cellular aromatic compound metabolic process;GO:0009636//response to toxic substance	K01253//microsomal epoxide hydrolase [EC:3.3.2.9]	EDL13135.1//epoxide hydrolase 1, microsomal, isoform CRA_b, partial [Mus musculus];NP_034275.1//epoxide hydrolase 1 isoform 1 precursor [Mus musculus]	1;3
13063	3059	730.654	950.04	0.3788	0.0103666	*	0.000160418	Cycs	GO:0005634//nucleus;GO:0005829//cytosol;GO:0043209//myelin sheath;GO:0005758//mitochondrial intermembrane space;GO:0070469//respiratory chain;GO:0005739//mitochondrion	GO:0009055//electron transfer activity;GO:0046872//metal ion binding;GO:0020037//heme binding;GO:0045155//electron transporter, transferring electrons from CoQH2-cytochrome c reductase complex and cytochrome c oxidase complex activity;GO:0019899//enzyme binding	GO:0002931//response to ischemia;GO:0043280//positive regulation of cysteine-type endopeptidase activity involved in apoptotic process;GO:0034349//glial cell apoptotic process;GO:0006123//mitochondrial electron transport, cytochrome c to oxygen;GO:0042743//hydrogen peroxide metabolic process;GO:0034465//response to carbon monoxide;GO:0010730//negative regulation of hydrogen peroxide biosynthetic …	K08738//cytochrome c	XP_012879948.1//PREDICTED: cytochrome c, somatic [Dipodomys ordii]	4
330171	3096	4234.59	3631.93	-0.221483	0.0105038	*	0.000163173	Kctd10	NA	NA	GO:0051260//protein homooligomerization	K15074//BTB/POZ domain-containing adapter for CUL3-mediated RhoA degradation protein	XP_017520392.1//PREDICTED: BTB/POZ domain-containing adapter for CUL3-mediated RhoA degradation protein 3 isoform X1 [Manis javanica];XP_017520393.1//PREDICTED: BTB/POZ domain-containing adapter for CUL3-mediated RhoA degradation protein 3 isoform X2 [Manis javanica]	1;4
56349	3877	2183.8	2955.73	0.436671	0.0106248	*	0.000165692	Net1	GO:0005634//nucleus;GO:0005886//plasma membrane;GO:0005737//cytoplasm	GO:0017049//GTP-Rho binding;GO:0005089//Rho guanyl-nucleotide exchange factor activity	GO:0043547//positive regulation of GTPase activity;GO:0035556//intracellular signal transduction;GO:1900026//positive regulation of substrate adhesion-dependent cell spreading;GO:0043065//positive regulation of apoptotic process;GO:0071479//cellular response to ionizing radiation;GO:0035023//regulation of Rho protein signal transduction;GO:0051451//myoblast migration;GO:0070301//cellular response…	K20683//Rho guanine nucleotide exchange factor 3/8	NP_001040624.1//neuroepithelial cell-transforming gene 1 protein isoform 2 [Mus musculus];NP_062645.2//neuroepithelial cell-transforming gene 1 protein isoform 1 [Mus musculus]	3;2
269424	5516	590.339	756.076	0.356988	0.0106893	*	0.000167342	Jade1	GO:0036064//ciliary basal body;GO:0005634//nucleus;GO:0005829//cytosol;GO:0000123//histone acetyltransferase complex;GO:0005886//plasma membrane;GO:0005737//cytoplasm	GO:0046872//metal ion binding;GO:0001105//RNA polymerase II transcription coactivator activity	GO:0090090//negative regulation of canonical Wnt signaling pathway;GO:0043982//histone H4-K8 acetylation;GO:0043966//histone H3 acetylation;GO:0043981//histone H4-K5 acetylation;GO:0043983//histone H4-K12 acetylation;GO:2000134//negative regulation of G1/S transition of mitotic cell cycle;GO:0006915//apoptotic process	K11347//protein Jade-1	BAC98255.1//mKIAA1807 protein, partial [Mus musculus];XP_006500847.1//PREDICTED: protein Jade-1 isoform X1 [Mus musculus]	1;4
11428	4319	1005.96	1228.84	0.288719	0.0112387	*	0.000177297	Aco1	NA	NA	NA	K01681//aconitate hydratase [EC:4.2.1.3]	CAA43455.1//iron response element binding protein [Mus musculus]	2
15107	1801	1327.59	1733.86	0.385173	0.0112387	*	0.000177138	Hadh	GO:0005759//mitochondrial matrix;GO:0005654//nucleoplasm;GO:0005743//mitochondrial inner membrane;GO:0005739//mitochondrion;GO:0005737//cytoplasm	GO:0070403//NAD+ binding;GO:0003857//3-hydroxyacyl-CoA dehydrogenase activity	GO:0042493//response to drug;GO:0006635//fatty acid beta-oxidation;GO:0046676//negative regulation of insulin secretion;GO:0032868//response to insulin;GO:0014823//response to activity;GO:0009725//response to hormone	K00022//3-hydroxyacyl-CoA dehydrogenase [EC:1.1.1.35]	NP_032238.2//hydroxyacyl-coenzyme A dehydrogenase, mitochondrial precursor [Mus musculus]	4
66860	7835	1500.92	1243.36	-0.271598	0.0112601	*	0.000178311	Tanc1	GO:0030425//dendrite;GO:0030054//cell junction;GO:0043679//axon terminus;GO:0014069//postsynaptic density;GO:0045211//postsynaptic membrane;GO:0043025//neuronal cell body	NA	GO:0008542//visual learning;GO:0007520//myoblast fusion;GO:0097062//dendritic spine maintenance	K21440//ankyrin repeat domain-containing protein 50	XP_006234266.1//PREDICTED: protein TANC1 isoform X1 [Rattus norvegicus];XP_017447170.1//PREDICTED: protein TANC1 isoform X2 [Rattus norvegicus];NP_001277588.1//protein TANC1 isoform b [Mus musculus]	1;3
21877	1387	319.053	454.571	0.510709	0.0115327	*	0.000183323	Tk1	GO:0005829//cytosol	GO:0005524//ATP binding;GO:0019206//nucleoside kinase activity;GO:0042802//identical protein binding;GO:0008270//zinc ion binding;GO:0004797//thymidine kinase activity	GO:0000083//regulation of transcription involved in G1/S transition of mitotic cell cycle;GO:0051289//protein homotetramerization;GO:0071897//DNA biosynthetic process;GO:0006259//DNA metabolic process;GO:0046104//thymidine metabolic process	K00857//thymidine kinase [EC:2.7.1.21]	AQS27627.1//hypothetical protein [Mus musculus]	1;2
17904	696	3735.41	3138.67	-0.251112	0.0123818	*	0.000197565	Myl6	GO:0016020//membrane;GO:0031012//extracellular matrix;GO:0070062//extracellular exosome;GO:0005903//brush border;GO:0031982//vesicle;GO:0005829//cytosol;GO:0016459//myosin complex;GO:0016461//unconventional myosin complex	GO:0003774//motor activity;GO:0005509//calcium ion binding;GO:0000146//microfilament motor activity;GO:0008307//structural constituent of muscle;GO:0030898//actin-dependent ATPase activity	GO:0030049//muscle filament sliding;GO:0006936//muscle contraction;GO:0007519//skeletal muscle tissue development	K12751//myosin light chain 6	KFO24576.1//Myosin light chain 6B [Fukomys damarensis];OBS71032.1//hypothetical protein A6R68_00419 [Neotoma lepida];EDL24574.1//mCG140959, isoform CRA_d, partial [Mus musculus];EDL24575.1//mCG140959, isoform CRA_e, partial [Mus musculus]	4;1
57440	3658	1666.49	1219.81	-0.450148	0.0124098	*	0.00019876	Ehd3	NA	GO:0005509//calcium ion binding;GO:0005525//GTP binding	NA	K12476//EH domain-containing protein 3	XP_010358399.1//PREDICTED: EH domain-containing protein 3 [Rhinopithecus roxellana]	3
20280	2664	1186.84	1459.02	0.297879	0.0124293	*	0.000199821	Scp2	GO:0016020//membrane;GO:0043231//intracellular membrane-bounded organelle;GO:0070062//extracellular exosome;GO:0005654//nucleoplasm;GO:0043234//protein complex;GO:0005777//peroxisome;GO:0005739//mitochondrion	GO:0033814//propanoyl-CoA C-acyltransferase activity;GO:0050632//propionyl-CoA C2-trimethyltridecanoyltransferase activity;GO:0032934//sterol binding;GO:0015485//cholesterol binding;GO:0005102//receptor binding;GO:0000062//fatty-acyl-CoA binding;GO:0070538//oleic acid binding;GO:0015248//sterol transporter activity;GO:0036042//long-chain fatty acyl-CoA binding;GO:0008526//phosphatidylinositol tra…	GO:0006694//steroid biosynthetic process;GO:0007031//peroxisome organization;GO:0072659//protein localization to plasma membrane;GO:0006701//progesterone biosynthetic process;GO:0032959//inositol trisphosphate biosynthetic process;GO:0030301//cholesterol transport;GO:0032385//positive regulation of intracellular cholesterol transport;GO:0015914//phospholipid transport;GO:1901373//lipid hydroperox…	K08764//sterol carrier protein 2 [EC:2.3.1.176]	NP_035457.1//non-specific lipid-transfer protein [Mus musculus]	4
109700	5984	178.456	109.415	-0.705752	0.0124593	*	0.000201053	Itga1	GO:0016020//membrane;GO:0070062//extracellular exosome;GO:0005925//focal adhesion;GO:0009897//external side of plasma membrane;GO:0001669//acrosomal vesicle;GO:0043204//perikaryon;GO:0043005//neuron projection;GO:0034665//integrin alpha1-beta1 complex;GO:0009986//cell surface;GO:0045121//membrane raft;GO:0016021//integral component of membrane;GO:0005886//plasma membrane;GO:0045178//basal part of…	GO:0046872//metal ion binding;GO:0098639//collagen binding involved in cell-matrix adhesion;GO:0005518//collagen binding;GO:0019903//protein phosphatase binding;GO:0005102//receptor binding	GO:0042059//negative regulation of epidermal growth factor receptor signaling pathway;GO:0043525//positive regulation of neuron apoptotic process;GO:0030593//neutrophil chemotaxis;GO:0000187//activation of MAPK activity;GO:0032516//positive regulation of phosphoprotein phosphatase activity;GO:0045123//cellular extravasation;GO:0007160//cell-matrix adhesion;GO:0007155//cell adhesion;GO:0048812//ne…	K06480//integrin alpha 1	NP_001028400.2//integrin alpha-1 precursor [Mus musculus]	3
14645	2822	4444.3	5166.81	0.21732	0.0129581	*	0.000209883	Glul	GO:0070062//extracellular exosome;GO:0005634//nucleus;GO:0005791//rough endoplasmic reticulum;GO:0043209//myelin sheath;GO:0005737//cytoplasm;GO:0043204//perikaryon;GO:0044297//cell body;GO:0043234//protein complex;GO:0005829//cytosol;GO:0043679//axon terminus;GO:0097386//glial cell projection;GO:0005739//mitochondrion	GO:0000287//magnesium ion binding;GO:0016595//glutamate binding;GO:0004351//glutamate decarboxylase activity;GO:0004356//glutamate-ammonia ligase activity;GO:0005524//ATP binding;GO:0042802//identical protein binding;GO:0045503//dynein light chain binding;GO:0030145//manganese ion binding	GO:0032024//positive regulation of insulin secretion;GO:0009267//cellular response to starvation;GO:0006542//glutamine biosynthetic process;GO:0051260//protein homooligomerization;GO:0008283//cell proliferation;GO:0051968//positive regulation of synaptic transmission, glutamatergic;GO:0009749//response to glucose;GO:0019676//ammonia assimilation cycle;GO:0050679//positive regulation of epithelial…	K01915//glutamine synthetase [EC:6.3.1.2]	NP_032157.2//glutamine synthetase [Mus musculus]	4
320183	3723	1176.63	931.776	-0.336611	0.0130219	*	0.0002117	Msrb3	GO:0005783//endoplasmic reticulum;GO:0005739//mitochondrion	GO:0033743//peptide-methionine (R)-S-oxide reductase activity;GO:0033745//L-methionine-(R)-S-oxide reductase activity;GO:0008270//zinc ion binding	GO:0006979//response to oxidative stress;GO:0030091//protein repair	K07305//peptide-methionine (R)-S-oxide reductase [EC:1.8.4.12]	XP_006513827.1//PREDICTED: methionine-R-sulfoxide reductase B3, mitochondrial isoform X2 [Mus musculus]	4
20525	2573	1045.4	840.406	-0.314896	0.0140061	*	0.000228544	Slc2a1	GO:0070062//extracellular exosome;GO:0016323//basolateral plasma membrane;GO:0072562//blood microparticle;GO:0016324//apical plasma membrane;GO:0042470//melanosome;GO:0030496//midbody;GO:0001939//female pronucleus;GO:0030864//cortical actin cytoskeleton;GO:0045121//membrane raft;GO:0005887//integral component of plasma membrane;GO:0005829//cytosol	GO:0042802//identical protein binding;GO:0055056//D-glucose transmembrane transporter activity;GO:0005355//glucose transmembrane transporter activity;GO:0043621//protein self-association;GO:0033300//dehydroascorbic acid transmembrane transporter activity	GO:0015758//glucose transport;GO:0042149//cellular response to glucose starvation;GO:0006461//protein complex assembly	K07299//MFS transporter, SP family, solute carrier family 2 (facilitated glucose transporter), member 1	XP_004591567.1//PREDICTED: solute carrier family 2, facilitated glucose transporter member 1 [Ochotona princeps]	3
12558	4858	2863.38	2406.41	-0.250837	0.0146321	*	0.000239639	Cdh2	GO:0031012//extracellular matrix;GO:0070062//extracellular exosome;GO:0016323//basolateral plasma membrane;GO:0005925//focal adhesion;GO:0016324//apical plasma membrane;GO:0044853//plasma membrane raft;GO:0014069//postsynaptic density;GO:0030027//lamellipodium;GO:0016342//catenin complex;GO:0005916//fascia adherens;GO:0009986//cell surface;GO:0030864//cortical actin cytoskeleton;GO:0042383//sarco…	GO:0045295//gamma-catenin binding;GO:0042802//identical protein binding;GO:0005509//calcium ion binding;GO:0019903//protein phosphatase binding;GO:0045294//alpha-catenin binding;GO:0019901//protein kinase binding;GO:0008013//beta-catenin binding	GO:0051146//striated muscle cell differentiation;GO:0016477//cell migration;GO:0044331//cell-cell adhesion mediated by cadherin;GO:1902897//regulation of postsynaptic density protein 95 clustering;GO:0090090//negative regulation of canonical Wnt signaling pathway;GO:0021987//cerebral cortex development;GO:2000809//positive regulation of synaptic vesicle clustering;GO:0070445//regulation of oligod…	K06736//cadherin 2, type 1, N-cadherin	XP_010585099.1//PREDICTED: cadherin-2 [Loxodonta africana]	5
79196	3794	1054.4	863.01	-0.288971	0.0150359	*	0.000247157	Osbpl5	GO:0016020//membrane;GO:0043231//intracellular membrane-bounded organelle;GO:0016021//integral component of membrane;GO:0005789//endoplasmic reticulum membrane	GO:0070273//phosphatidylinositol-4-phosphate binding;GO:0015485//cholesterol binding;GO:0001786//phosphatidylserine binding;GO:0005548//phospholipid transporter activity	GO:0015914//phospholipid transport	K20464//oxysterol-binding protein-related protein 5	NP_077251.1//oxysterol-binding protein-related protein 5 isoform 1 [Mus musculus];XP_006508720.1//PREDICTED: oxysterol-binding protein-related protein 5 isoform X2 [Mus musculus]	1;2
68298	4527	790.942	971.204	0.296203	0.0154291	*	0.000254551	Ncapd2	GO:0016020//membrane;GO:0000793//condensed chromosome;GO:0005654//nucleoplasm;GO:0000796//condensin complex;GO:0000779//condensed chromosome, centromeric region;GO:0000228//nuclear chromosome;GO:0005829//cytosol;GO:0000799//nuclear condensin complex;GO:0045120//pronucleus	GO:0042393//histone binding;GO:0003682//chromatin binding	GO:0051304//chromosome separation;GO:0051301//cell division;GO:0010032//meiotic chromosome condensation;GO:0007076//mitotic chromosome condensation	K06677//condensin complex subunit 1	BAC97878.1//mKIAA0159 protein, partial [Mus musculus]	1
67784	6913	4009.87	4643.2	0.211562	0.015431	*	0.00025644	Plxnd1	GO:0031258//lamellipodium membrane;GO:0005887//integral component of plasma membrane;GO:0005886//plasma membrane;GO:0030027//lamellipodium	GO:0017154//semaphorin receptor activity;GO:0019904//protein domain specific binding	GO:0007162//negative regulation of cell adhesion;GO:0003279//cardiac septum development;GO:0032092//positive regulation of protein binding;GO:0007416//synapse assembly;GO:0060666//dichotomous subdivision of terminal units involved in salivary gland branching;GO:0030334//regulation of cell migration;GO:0035904//aorta development;GO:0060976//coronary vasculature development;GO:0001525//angiogenesis…	K06822//plexin D	NP_080652.2//plexin-D1 precursor [Mus musculus]	3
14178	2672	589.517	438.044	-0.428456	0.015431	*	0.000255728	Fgf7	GO:0005794//Golgi apparatus;GO:0005576//extracellular region	GO:0008083//growth factor activity;GO:0008201//heparin binding;GO:0042056//chemoattractant activity;GO:0005104//fibroblast growth factor receptor binding	GO:0050731//positive regulation of peptidyl-tyrosine phosphorylation;GO:0060445//branching involved in salivary gland morphogenesis;GO:0051781//positive regulation of cell division;GO:0060501//positive regulation of epithelial cell proliferation involved in lung morphogenesis;GO:0045893//positive regulation of transcription, DNA-templated;GO:0060665//regulation of branching involved in salivary g…	K04358//fibroblast growth factor	ERE71530.1//keratinocyte growth factor-like protein [Cricetulus griseus]	4
72129	4122	689.382	858.22	0.316044	0.0155593	*	0.000259509	Pex13	GO:0016020//membrane;GO:0043231//intracellular membrane-bounded organelle;GO:0005779//integral component of peroxisomal membrane;GO:0005777//peroxisome;GO:0005778//peroxisomal membrane	GO:0000268//peroxisome targeting sequence binding	GO:0021795//cerebral cortex cell migration;GO:0007626//locomotory behavior;GO:0001561//fatty acid alpha-oxidation;GO:0001764//neuron migration;GO:0016560//protein import into peroxisome matrix, docking;GO:0001967//suckling behavior;GO:0060152//microtubule-based peroxisome localization	K13344//peroxin-13	NP_076140.2//peroxisomal membrane protein PEX13 [Mus musculus]	4
60527	3269	1713.72	2154.99	0.330555	0.0165158	*	0.000276456	Fads3	GO:0016021//integral component of membrane;GO:0005789//endoplasmic reticulum membrane	GO:0016491//oxidoreductase activity	GO:0006633//fatty acid biosynthetic process;GO:0006629//lipid metabolic process	K10225//fatty acid desaturase 3 (Delta-13 desaturase) [EC:1.14.19.-]	NP_068690.3//fatty acid desaturase 3 [Mus musculus]	3
66665	1700	172.258	253.086	0.555058	0.0174509	*	0.00029316	Msantd3	NA	GO:0042802//identical protein binding	NA	NA	NP_082413.2//myb/SANT-like DNA-binding domain-containing protein 3 [Mus musculus]	1;3
15211	1865	3276.53	2749.27	-0.253121	0.0176282	*	0.000297201	Hexa	GO:0016020//membrane;GO:0070062//extracellular exosome;GO:0005764//lysosome;GO:0042582//azurophil granule	GO:0102148//N-acetyl-beta-D-galactosaminidase activity;GO:0008375//acetylglucosaminyltransferase activity;GO:0004563//beta-N-acetylhexosaminidase activity;GO:0046982//protein heterodimerization activity	GO:0006024//glycosaminoglycan biosynthetic process;GO:0019953//sexual reproduction;GO:0005975//carbohydrate metabolic process;GO:0006689//ganglioside catabolic process;GO:0007040//lysosome organization;GO:0030203//glycosaminoglycan metabolic process;GO:0042552//myelination;GO:0050884//neuromuscular process controlling posture;GO:0048667//cell morphogenesis involved in neuron differentiation;GO:00…	K12373//hexosaminidase [EC:3.2.1.52]	NP_034551.2//beta-hexosaminidase subunit alpha preproprotein [Mus musculus]	4
109711	3739	4546.79	3621.15	-0.328401	0.0176688	*	0.000298948	Actn1	GO:0031252//cell leading edge;GO:0005903//brush border;GO:1990357//terminal web;GO:0090637//inner dense plaque of desmosome;GO:0097433//dense body;GO:0030018//Z disc;GO:0005923//bicellular tight junction;GO:0016328//lateral plasma membrane;GO:0090636//outer dense plaque of desmosome;GO:0070062//extracellular exosome;GO:0005925//focal adhesion;GO:0005915//zonula adherens;GO:0030027//lamellipodium;…	GO:0051015//actin filament binding;GO:0044325//ion channel binding;GO:0005178//integrin binding;GO:0005509//calcium ion binding;GO:0051393//alpha-actinin binding;GO:0030374//ligand-dependent nuclear receptor transcription coactivator activity;GO:0003725//double-stranded RNA binding;GO:0017166//vinculin binding;GO:0042803//protein homodimerization activity	GO:0051639//actin filament network formation;GO:0045214//sarcomere organization;GO:0051764//actin crosslink formation;GO:0048741//skeletal muscle fiber development;GO:0051017//actin filament bundle assembly;GO:0030220//platelet formation;GO:0048041//focal adhesion assembly;GO:0051271//negative regulation of cellular component movement	K05699//actinin alpha 1/4	NP_001072666.1//alpha-actinin-1 [Xenopus tropicalis];XP_001370108.1//PREDICTED: alpha-actinin-1 isoform X2 [Monodelphis domestica]	2
73998	4742	166.452	250.568	0.590099	0.0177897	*	0.000302066	Herc3	GO:0005829//cytosol;GO:0005737//cytoplasm	GO:0061630//ubiquitin protein ligase activity	NA	K10614//E3 ubiquitin-protein ligase HERC3 [EC:2.3.2.26]	XP_006143311.1//PREDICTED: probable E3 ubiquitin-protein ligase HERC3 [Tupaia chinensis]	3
12606	2636	317.394	652.818	1.0404	0.0179751	Up	0.000306295	Cebpa	GO:0090575//RNA polymerase II transcription factor complex;GO:0043231//intracellular membrane-bounded organelle;GO:0005634//nucleus;GO:0005654//nucleoplasm;GO:0005730//nucleolus;GO:0036488//CHOP-C/EBP complex;GO:0005667//transcription factor complex;GO:0016363//nuclear matrix	GO:0071837//HMG box domain binding;GO:0001228//transcriptional activator activity, RNA polymerase II transcription regulatory region sequence-specific DNA binding;GO:0000978//RNA polymerase II proximal promoter sequence-specific DNA binding;GO:0003677//DNA binding;GO:0042826//histone deacetylase binding;GO:0001013//RNA polymerase I regulatory region DNA binding;GO:0001077//transcriptional activat…	GO:0031100//animal organ regeneration;GO:0045786//negative regulation of cell cycle;GO:0006360//transcription from RNA polymerase I promoter;GO:0042127//regulation of cell proliferation;GO:0071356//cellular response to tumor necrosis factor;GO:0042593//glucose homeostasis;GO:0001892//embryonic placenta development;GO:0030851//granulocyte differentiation;GO:0008285//negative regulation of cell pro…	K09055//CCAAT/enhancer binding protein (C/EBP), alpha	NP_001274443.1//CCAAT/enhancer-binding protein alpha isoform c [Mus musculus]	1;3
67268	1779	5158.58	4465.4	-0.208184	0.0182014	*	0.000311248	Myl12a	NA	NA	NA	K12757//myosin regulatory light chain 12	ELK05727.1//Myosin regulatory light polypeptide 9 [Pteropus alecto]	2
26362	5002	7717.41	6596.68	-0.226377	0.0182816	*	0.00031372	Axl	GO:0070062//extracellular exosome;GO:0005615//extracellular space;GO:0009986//cell surface;GO:0044228//host cell surface;GO:0005622//intracellular;GO:0016021//integral component of membrane;GO:0005886//plasma membrane	GO:0043548//phosphatidylinositol 3-kinase binding;GO:0004713//protein tyrosine kinase activity;GO:0005524//ATP binding;GO:0046982//protein heterodimerization activity;GO:0001786//phosphatidylserine binding;GO:0032036//myosin heavy chain binding;GO:0004714//transmembrane receptor protein tyrosine kinase activity	GO:0031100//animal organ regeneration;GO:0051250//negative regulation of lymphocyte activation;GO:0071222//cellular response to lipopolysaccharide;GO:0043491//protein kinase B signaling;GO:0032825//positive regulation of natural killer cell differentiation;GO:0001818//negative regulation of cytokine production;GO:0042698//ovulation cycle;GO:0045087//innate immune response;GO:0035457//cellular res…	K05115//AXL receptor tyrosine kinase [EC:2.7.10.1]	NP_001177903.1//tyrosine-protein kinase receptor UFO isoform 2 precursor [Mus musculus];XP_006540056.1//PREDICTED: tyrosine-protein kinase receptor UFO isoform X4 [Mus musculus];NP_033491.2//tyrosine-protein kinase receptor UFO isoform 1 precursor [Mus musculus];NP_001177904.1//tyrosine-protein kinase receptor UFO isoform 3 precursor [Mus musculus]	4;1
20350	3364	866.395	658.821	-0.395137	0.0183761	*	0.000318661	Sema3f	GO:0005615//extracellular space	GO:0045499//chemorepellent activity;GO:0038191//neuropilin binding	GO:0021612//facial nerve structural organization;GO:0021785//branchiomotor neuron axon guidance;GO:0097491//sympathetic neuron projection guidance;GO:0021637//trigeminal nerve structural organization;GO:0050919//negative chemotaxis;GO:1902285//semaphorin-plexin signaling pathway involved in neuron projection guidance;GO:0007411//axon guidance;GO:0061549//sympathetic ganglion development;GO:190228…	K06840//semaphorin 3	XP_017451183.1//PREDICTED: semaphorin-3F isoform X3 [Rattus norvegicus];XP_017451180.1//PREDICTED: semaphorin-3F isoform X1 [Rattus norvegicus];AAC28109.1//semaphorin IV isoform a [Mus musculus]	1;3
207565	4889	712.219	565.824	-0.331968	0.0183761	*	0.000318594	Camkk2	GO:0005634//nucleus;GO:0042995//cell projection;GO:0005829//cytosol;GO:0005622//intracellular;GO:0005737//cytoplasm	GO:0005524//ATP binding;GO:0004683//calmodulin-dependent protein kinase activity;GO:0005509//calcium ion binding;GO:0005516//calmodulin binding	GO:0061762//CAMKK-AMPK signaling cascade;GO:0006468//protein phosphorylation;GO:0035556//intracellular signal transduction;GO:0046777//protein autophosphorylation;GO:0018107//peptidyl-threonine phosphorylation;GO:0018105//peptidyl-serine phosphorylation;GO:0045860//positive regulation of protein kinase activity;GO:0001934//positive regulation of protein phosphorylation	K07359//calcium/calmodulin-dependent protein kinase kinase 2 [EC:2.7.11.17]	NP_663333.1//calcium/calmodulin-dependent protein kinase kinase 2 isoform 2 [Mus musculus];NP_001186605.1//calcium/calmodulin-dependent protein kinase kinase 2 isoform 1 [Mus musculus]	1;2
11737	2105	1030.43	1263.55	0.294238	0.0183761	*	0.000317959	Anp32a	NA	NA	NA	K18646//acidic leucine-rich nuclear phosphoprotein 32 family member A/C/D	XP_012424064.1//PREDICTED: acidic leucine-rich nuclear phosphoprotein 32 family member A isoform X1 [Taeniopygia guttata]	3
17304	2058	3433.02	2837.51	-0.27485	0.0187748	*	0.000326704	Mfge8	GO:0016020//membrane;GO:0031012//extracellular matrix;GO:0070062//extracellular exosome;GO:0005615//extracellular space;GO:0009897//external side of plasma membrane;GO:1903561//extracellular vesicle;GO:0019897//extrinsic component of plasma membrane	GO:0005178//integrin binding;GO:0008429//phosphatidylethanolamine binding;GO:0001786//phosphatidylserine binding	GO:0050766//positive regulation of phagocytosis;GO:0006911//phagocytosis, engulfment;GO:0007155//cell adhesion;GO:0006910//phagocytosis, recognition;GO:0001525//angiogenesis;GO:2000427//positive regulation of apoptotic cell clearance;GO:0007338//single fertilization;GO:0043627//response to estrogen;GO:0008284//positive regulation of cell proliferation	K17253//lactadherin	NP_001038954.1//lactadherin isoform 2 precursor [Mus musculus];NP_032620.2//lactadherin isoform 1 precursor [Mus musculus]	1;2
17067	868	260.72	164.936	-0.660598	0.0187775	*	0.000327883	Ly6c1	GO:0009897//external side of plasma membrane;GO:0005886//plasma membrane;GO:0031225//anchored component of membrane	NA	NA	K06846//lymphocyte antigen 6 complex locus protein D/E/G6/H	NP_034871.2//lymphocyte antigen 6C1 isoform 1 precursor [Mus musculus];XP_021039429.1//lymphocyte antigen 6C2 isoform X2 [Mus caroli];NP_001238986.1//lymphocyte antigen 6C1 isoform 3 precursor [Mus musculus];NP_001238985.1//lymphocyte antigen 6C1 isoform 2 precursor [Mus musculus]	1;3
74782	2153	351.315	235.695	-0.575847	0.0193722	*	0.000339433	Glt8d2	GO:0005794//Golgi apparatus;GO:0016021//integral component of membrane	GO:0016757//transferase activity, transferring glycosyl groups	GO:0000271//polysaccharide biosynthetic process	K13648//alpha-1,4-galacturonosyltransferase [EC:2.4.1.43]	NP_083378.2//glycosyltransferase 8 domain-containing protein 2 [Mus musculus]	3
110821	2603	408.974	560.739	0.45532	0.0196785	*	0.000345986	Pcca	NA	NA	NA	K01965//propionyl-CoA carboxylase alpha chain [EC:6.4.1.3]	AAH06915.1//Propionyl-Coenzyme A carboxylase, alpha polypeptide [Mus musculus]	2
22418	4225	527.589	404.37	-0.38374	0.0198007	*	0.000349326	Wnt5a	GO:0005788//endoplasmic reticulum lumen;GO:0005615//extracellular space;GO:0009986//cell surface;GO:0005622//intracellular;GO:0005576//extracellular region;GO:0005578//proteinaceous extracellular matrix	GO:0005110//frizzled-2 binding;GO:0019904//protein domain specific binding;GO:0005125//cytokine activity;GO:1902379//chemoattractant activity involved in axon guidance;GO:0005109//frizzled binding	GO:0032148//activation of protein kinase B activity;GO:0090630//activation of GTPase activity;GO:0000187//activation of MAPK activity;GO:0008595//anterior/posterior axis specification, embryo;GO:0007257//activation of JUN kinase activity	K00444//wingless-type MMTV integration site family, member 5	XP_006252726.1//PREDICTED: protein Wnt-5a isoform X1 [Rattus norvegicus];EDL24737.1//wingless-related MMTV integration site 5A, partial [Mus musculus]	1;3
12034	1360	2589.64	3069.98	0.245478	0.0198628	*	0.000351617	Phb2	GO:0016020//membrane;GO:0070062//extracellular exosome;GO:0030424//axon;GO:0005634//nucleus;GO:0071944//cell periphery;GO:0016363//nuclear matrix;GO:0005741//mitochondrial outer membrane;GO:0005737//cytoplasm;GO:0009986//cell surface;GO:0043234//protein complex;GO:0005743//mitochondrial inner membrane;GO:0005739//mitochondrion	GO:0030331//estrogen receptor binding;GO:0008022//protein C-terminus binding;GO:0047485//protein N-terminus binding;GO:0033218//amide binding	GO:0071456//cellular response to hypoxia;GO:0043433//negative regulation of DNA binding transcription factor activity;GO:0000060//protein import into nucleus, translocation;GO:0051091//positive regulation of DNA binding transcription factor activity;GO:0031536//positive regulation of exit from mitosis;GO:0033147//negative regulation of intracellular estrogen receptor signaling pathway;GO:0009611/…	K17081//prohibitin 2	NP_031557.2//prohibitin-2 [Mus musculus];XP_011838418.1//PREDICTED: prohibitin-2 isoform X2 [Mandrillus leucophaeus]	2
64297	4511	2266.65	2827.9	0.319171	0.0202481	*	0.000359658	Gprc5b	GO:0043231//intracellular membrane-bounded organelle;GO:0070062//extracellular exosome;GO:0005634//nucleus;GO:0005615//extracellular space;GO:0009986//cell surface;GO:0045121//membrane raft;GO:0005730//nucleolus;GO:0005829//cytosol;GO:0016021//integral component of membrane;GO:0005886//plasma membrane	GO:0030295//protein kinase activator activity;GO:0019901//protein kinase binding;GO:0004930//G-protein coupled receptor activity	GO:0045666//positive regulation of neuron differentiation;GO:0061098//positive regulation of protein tyrosine kinase activity;GO:0010976//positive regulation of neuron projection development;GO:0050729//positive regulation of inflammatory response;GO:0090263//positive regulation of canonical Wnt signaling pathway;GO:0042593//glucose homeostasis;GO:0043123//positive regulation of I-kappaB kinase/N…	K04619//G protein-coupled receptor family C group 5 member B	AAI66986.1//Gprc5b protein, partial [Rattus norvegicus]	1;2
231646	4631	1509.49	1264.7	-0.255269	0.0214968	*	0.000383132	Myo1h	NA	NA	NA	K10356//myosin I	XP_006994008.1//PREDICTED: unconventional myosin-Ih [Peromyscus maniculatus bairdii];XP_021018832.1//unconventional myosin-Ih [Mus caroli]	1
229534	4481	1811.18	1535.37	-0.23834	0.0215351	*	0.00038511	Pbxip1	GO:0005634//nucleus;GO:0005874//microtubule;GO:0005737//cytoplasm	GO:0003714//transcription corepressor activity	GO:0045892//negative regulation of transcription, DNA-templated;GO:0030154//cell differentiation	K22020//mucin-19	NP_666243.1//pre-B-cell leukemia transcription factor-interacting protein 1 [Mus musculus]	2
121022	795	1811.28	2245.8	0.310224	0.0215954	*	0.00038749	Mrps6	GO:0005763//mitochondrial small ribosomal subunit;GO:0005739//mitochondrion	GO:0070181//small ribosomal subunit rRNA binding;GO:0003735//structural constituent of ribosome;GO:0019843//rRNA binding	GO:0032543//mitochondrial translation;GO:0006412//translation	K02990//small subunit ribosomal protein S6	BAB40996.1//mitochondrial ribosomal protein S6, partial [Mus musculus]	1
225341	1688	232.438	140.707	-0.724148	0.0218906	*	0.000394471	Lims2	GO:0005925//focal adhesion;GO:0005886//plasma membrane	GO:0046872//metal ion binding	GO:0045216//cell-cell junction organization;GO:0098609//cell-cell adhesion;GO:2000346//negative regulation of hepatocyte proliferation;GO:0050680//negative regulation of epithelial cell proliferation;GO:2000178//negative regulation of neural precursor cell proliferation;GO:0043066//negative regulation of apoptotic process;GO:2001046//positive regulation of integrin-mediated signaling pathway	K05760//paxillin	NP_659111.1//LIM and senescent cell antigen-like-containing domain protein 2 [Mus musculus]	3
20539	3513	1295.2	1053.08	-0.29856	0.0218906	*	0.000395424	Slc7a5	GO:0016020//membrane;GO:0043231//intracellular membrane-bounded organelle;GO:0070062//extracellular exosome;GO:0005887//integral component of plasma membrane;GO:0016324//apical plasma membrane;GO:0005829//cytosol;GO:0005886//plasma membrane	GO:0015175//neutral amino acid transmembrane transporter activity;GO:0015179//L-amino acid transmembrane transporter activity;GO:0015297//antiporter activity	GO:0007399//nervous system development;GO:0015807//L-amino acid transport;GO:0030154//cell differentiation;GO:0015804//neutral amino acid transport	K13780//solute carrier family 7 (L-type amino acid transporter), member 5	NP_035534.2//large neutral amino acids transporter small subunit 1 [Mus musculus]	3
18590	1019	303.034	207.834	-0.544048	0.0221492	*	0.000401428	Pdgfa	GO:0016020//membrane	GO:0008083//growth factor activity	NA	K04359//platelet-derived growth factor subunit A	XP_015864860.1//PREDICTED: platelet-derived growth factor subunit A isoform X2 [Peromyscus maniculatus bairdii]	3
19730	3642	1801.79	2128.93	0.240692	0.0223456	*	0.000407638	Ralgds	GO:0005634//nucleus;GO:0005903//brush border;GO:0005829//cytosol;GO:0005622//intracellular	GO:0005085//guanyl-nucleotide exchange factor activity;GO:0030695//GTPase regulator activity	GO:0007264//small GTPase mediated signal transduction	K08732//ral guanine nucleotide dissociation stimulator	BAC98138.1//mKIAA1308 protein, partial [Mus musculus];NP_001139307.1//ral guanine nucleotide dissociation stimulator isoform 1 [Mus musculus];NP_001139308.1//ral guanine nucleotide dissociation stimulator isoform 2 [Mus musculus]	1;2
12261	1177	1288.12	1572.82	0.28808	0.0223456	*	0.000407679	C1qbp	GO:0005759//mitochondrial matrix;GO:0016020//membrane;GO:0005634//nucleus;GO:0005615//extracellular space;GO:0005737//cytoplasm;GO:0009986//cell surface;GO:0005730//nucleolus;GO:0005829//cytosol;GO:0005739//mitochondrion;GO:0005886//plasma membrane	GO:0097177//mitochondrial ribosome binding;GO:0030984//kininogen binding;GO:0005080//protein kinase C binding;GO:0003729//mRNA binding;GO:0003714//transcription corepressor activity;GO:0001849//complement component C1q binding;GO:0008134//transcription factor binding;GO:0005540//hyaluronic acid binding;GO:0031690//adrenergic receptor binding	GO:0039536//negative regulation of RIG-I signaling pathway;GO:0030449//regulation of complement activation;GO:0051897//positive regulation of protein kinase B signaling;GO:0045785//positive regulation of cell adhesion;GO:0032695//negative regulation of interleukin-12 production;GO:0014065//phosphatidylinositol 3-kinase signaling;GO:0050687//negative regulation of defense response to virus;GO:1900…	K15414//complement component 1 Q subcomponent-binding protein, mitochondrial	EDL12634.1//complement component 1, q subcomponent binding protein, isoform CRA_a, partial [Mus musculus]	2
12974	2828	3104.71	3584.58	0.207348	0.0228825	*	0.00042126	Cs	GO:0005759//mitochondrial matrix;GO:0070062//extracellular exosome;GO:0005634//nucleus;GO:0005739//mitochondrion	GO:0003723//RNA binding;GO:0046912//transferase activity, transferring acyl groups, acyl groups converted into alkyl on transfer;GO:0004108//citrate (Si)-synthase activity	GO:0006101//citrate metabolic process;GO:0006099//tricarboxylic acid cycle;GO:0006107//oxaloacetate metabolic process;GO:0006084//acetyl-CoA metabolic process;GO:0005975//carbohydrate metabolic process	K01647//citrate synthase [EC:2.3.3.1]	NP_080720.1//citrate synthase, mitochondrial precursor [Mus musculus]	3
14245	5537	293.805	396.505	0.432477	0.0228825	*	0.000420092	Lpin1	GO:0005634//nucleus;GO:0031965//nuclear membrane;GO:0005667//transcription factor complex;GO:0005741//mitochondrial outer membrane;GO:0005789//endoplasmic reticulum membrane;GO:0005737//cytoplasm	GO:0003713//transcription coactivator activity;GO:0042826//histone deacetylase binding;GO:0008195//phosphatidate phosphatase activity;GO:0001085//RNA polymerase II transcription factor binding;GO:0042975//peroxisome proliferator activated receptor binding	GO:0006642//triglyceride mobilization;GO:0031529//ruffle organization;GO:0031532//actin cytoskeleton reorganization;GO:0045598//regulation of fat cell differentiation;GO:0006351//transcription, DNA-templated;GO:0032869//cellular response to insulin stimulus;GO:0000122//negative regulation of transcription from RNA polymerase II promoter;GO:0031065//positive regulation of histone deacetylation;GO:…	K15728//phosphatidate phosphatase LPIN [EC:3.1.3.4]	XP_006515040.1//PREDICTED: phosphatidate phosphatase LPIN1 isoform X3 [Mus musculus];XP_006515045.1//PREDICTED: phosphatidate phosphatase LPIN1 isoform X5 [Mus musculus]	1;4;3
18133	2366	125.443	68.6534	-0.869631	0.0228825	*	0.000421608	Nov	GO:0043231//intracellular membrane-bounded organelle;GO:0030425//dendrite;GO:0030424//axon;GO:0005921//gap junction;GO:0005615//extracellular space;GO:0005737//cytoplasm;GO:0005578//proteinaceous extracellular matrix;GO:0043025//neuronal cell body;GO:0005576//extracellular region	GO:0005520//insulin-like growth factor binding;GO:0008083//growth factor activity;GO:0005178//integrin binding;GO:0005112//Notch binding;GO:0008201//heparin binding	GO:0010468//regulation of gene expression;GO:0045747//positive regulation of Notch signaling pathway;GO:0035767//endothelial cell chemotaxis;GO:0014909//smooth muscle cell migration;GO:0050728//negative regulation of inflammatory response;GO:0033627//cell adhesion mediated by integrin;GO:0071603//endothelial cell-cell adhesion;GO:0060326//cell chemotaxis;GO:0090027//negative regulation of monocyt…	K06827//connective tissue growth factor	NP_035060.1//protein NOV homolog precursor [Mus musculus]	4
16181	2466	976.192	717.269	-0.444651	0.0228986	*	0.000423283	Il1rn	GO:0070062//extracellular exosome;GO:0005615//extracellular space;GO:0005576//extracellular region;GO:0031982//vesicle;GO:0005737//cytoplasm	GO:0005152//interleukin-1 receptor antagonist activity;GO:0005150//interleukin-1, Type I receptor binding;GO:0045352//interleukin-1 Type I receptor antagonist activity;GO:0005125//cytokine activity;GO:0045353//interleukin-1 Type II receptor antagonist activity;GO:0005151//interleukin-1, Type II receptor binding;GO:0005149//interleukin-1 receptor binding	GO:0001660//fever generation;GO:0006953//acute-phase response;GO:2000660//negative regulation of interleukin-1-mediated signaling pathway;GO:0030073//insulin secretion;GO:0006954//inflammatory response;GO:0034115//negative regulation of heterotypic cell-cell adhesion;GO:0006955//immune response;GO:0019221//cytokine-mediated signaling pathway;GO:0051384//response to glucocorticoid;GO:0006629//lipi…	K05481//interleukin 1 receptor antagonist	XP_021575837.1//interleukin-1 receptor antagonist protein isoform X2 [Ictidomys tridecemlineatus];NP_001034790.1//interleukin-1 receptor antagonist protein isoform 2 precursor [Mus musculus];XP_005340302.1//interleukin-1 receptor antagonist protein isoform X1 [Ictidomys tridecemlineatus]	1;3;5
212647	3355	539.887	699.06	0.37276	0.0229006	*	0.000424698	Aldh4a1	GO:0005759//mitochondrial matrix;GO:0005739//mitochondrion	GO:0042802//identical protein binding;GO:0004029//aldehyde dehydrogenase (NAD) activity;GO:0003842//1-pyrroline-5-carboxylate dehydrogenase activity	GO:0010133//proline catabolic process to glutamate	K00294//1-pyrroline-5-carboxylate dehydrogenase [EC:1.2.1.88]	EDL13313.1//aldehyde dehydrogenase 4 family, member A1, isoform CRA_c, partial [Mus musculus]	4
67460	3082	719.669	914.541	0.345716	0.023032	*	0.000428521	Decr1	GO:0070062//extracellular exosome;GO:0005654//nucleoplasm;GO:0005634//nucleus;GO:0005829//cytosol;GO:0005739//mitochondrion	GO:0008670//2,4-dienoyl-CoA reductase (NADPH) activity;GO:0070402//NADPH binding	GO:0006635//fatty acid beta-oxidation;GO:0051289//protein homotetramerization	K13236//2,4-dienoyl-CoA reductase, mitochondrial [EC:1.3.1.34]	NP_476545.2//2,4-dienoyl-CoA reductase, mitochondrial precursor [Rattus norvegicus]	3
101122	1269	111.342	174.087	0.644811	0.0233769	*	0.000437091	Rpusd3	GO:0005759//mitochondrial matrix;GO:0005739//mitochondrion	GO:0003723//RNA binding;GO:0009982//pseudouridine synthase activity	GO:0006397//mRNA processing;GO:0031119//tRNA pseudouridine synthesis	K01855//tRNA pseudouridine38/39 synthase [EC:5.4.99.45]	NP_001028376.1//RNA pseudouridylate synthase domain-containing protein 3 isoform 1 [Mus musculus]	1
319939	7483	5665.33	4781.98	-0.244551	0.0233769	*	0.000437754	Tns3	GO:0005925//focal adhesion;GO:0005829//cytosol;GO:0005622//intracellular	GO:0046872//metal ion binding	GO:0016477//cell migration;GO:0035556//intracellular signal transduction;GO:0048286//lung alveolus development;GO:0008284//positive regulation of cell proliferation	K18080//tensin	XP_006514798.1//PREDICTED: tensin-3 isoform X1 [Mus musculus];XP_011242029.1//PREDICTED: tensin-3 isoform X2 [Mus musculus]	1
110842	1464	1138.79	1385.17	0.282551	0.0238899	*	0.000448799	Etfa	GO:0017133//mitochondrial electron transfer flavoprotein complex;GO:0070062//extracellular exosome;GO:0005739//mitochondrion	GO:0009055//electron transfer activity;GO:0050660//flavin adenine dinucleotide binding;GO:0016491//oxidoreductase activity	GO:0033539//fatty acid beta-oxidation using acyl-CoA dehydrogenase	K03522//electron transfer flavoprotein alpha subunit	NP_663590.3//electron transfer flavoprotein subunit alpha, mitochondrial [Mus musculus]	4
66141	648	7648.21	6399.74	-0.25711	0.0241629	*	0.000455382	Ifitm3	GO:0005765//lysosomal membrane;GO:0070062//extracellular exosome;GO:0005634//nucleus;GO:0005783//endoplasmic reticulum;GO:0031410//cytoplasmic vesicle;GO:0031902//late endosome membrane;GO:0005737//cytoplasm;GO:0009986//cell surface;GO:0016021//integral component of membrane;GO:0045177//apical part of cell;GO:0005886//plasma membrane	NA	GO:0035456//response to interferon-beta;GO:0060337//type I interferon signaling pathway;GO:0051607//defense response to virus;GO:0046597//negative regulation of viral entry into host cell;GO:0035455//response to interferon-alpha;GO:0045071//negative regulation of viral genome replication;GO:0006898//receptor-mediated endocytosis;GO:0034341//response to interferon-gamma;GO:0032897//negative regula…	K06566//interferon induced transmembrane protein	NP_079654.1//interferon-induced transmembrane protein 3 [Mus musculus]	2
268977	7626	1606.33	1288.44	-0.318136	0.0241987	*	0.000457514	Ltbp1	GO:0031012//extracellular matrix;GO:0005615//extracellular space;GO:0043234//protein complex;GO:0001527//microfibril;GO:0005578//proteinaceous extracellular matrix	GO:0005509//calcium ion binding;GO:0050436//microfibril binding;GO:0050431//transforming growth factor beta binding	GO:0007179//transforming growth factor beta receptor signaling pathway;GO:0035904//aorta development;GO:0003281//ventricular septum development;GO:0060976//coronary vasculature development	K19559//latent transforming growth factor beta binding protein 1	XP_006524414.1//PREDICTED: latent-transforming growth factor beta-binding protein 1 isoform X5 [Mus musculus];NP_996841.1//latent-transforming growth factor beta-binding protein 1 isoform LTBP-1S precursor [Mus musculus];NP_064303.2//latent-transforming growth factor beta-binding protein 1 isoform LTBP-1L precursor [Mus musculus];XP_006524413.1//PREDICTED: latent-transforming growth factor beta-b…	3;2
15360	3294	795.579	1949.07	1.29271	0.0242412	Up	0.000459778	Hmgcs2	GO:0005743//mitochondrial inner membrane	GO:0004421//hydroxymethylglutaryl-CoA synthase activity	GO:0008299//isoprenoid biosynthetic process;GO:0016126//sterol biosynthetic process	K01641//hydroxymethylglutaryl-CoA synthase [EC:2.3.3.10]	XP_021488026.1//hydroxymethylglutaryl-CoA synthase, mitochondrial [Meriones unguiculatus]	4
17345	10098	974.122	1242.52	0.351098	0.0251943	*	0.000479371	Mki67	GO:0016020//membrane;GO:0000793//condensed chromosome;GO:0005634//nucleus;GO:0005730//nucleolus;GO:0016604//nuclear body;GO:0005737//cytoplasm;GO:0000775//chromosome, centromeric region	GO:0003723//RNA binding;GO:0003677//DNA binding;GO:0008022//protein C-terminus binding;GO:0005524//ATP binding	GO:0031100//animal organ regeneration;GO:0014070//response to organic cyclic compound;GO:0051983//regulation of chromosome segregation;GO:0072574//hepatocyte proliferation;GO:0006259//DNA metabolic process;GO:0034605//cellular response to heat;GO:0007088//regulation of mitotic nuclear division;GO:1990705//cholangiocyte proliferation;GO:1902275//regulation of chromatin organization;GO:0008283//cel…	K17582//antigen KI-67	NP_001074586.2//proliferation marker protein Ki-67 [Mus musculus]	2
226519	7622	5348.14	6189.38	0.210755	0.0259001	*	0.00049436	Lamc1	GO:0070062//extracellular exosome;GO:0005606//laminin-1 complex	GO:0005201//extracellular matrix structural constituent	GO:0022617//extracellular matrix disassembly;GO:0016477//cell migration;GO:0034446//substrate adhesion-dependent cell spreading;GO:0006461//protein complex assembly;GO:0031581//hemidesmosome assembly	K05635//laminin, gamma 1	EDL39442.1//laminin, gamma 1, isoform CRA_b, partial [Mus musculus]	2
109857	1178	240.779	344.847	0.518246	0.0268664	*	0.000514423	Cbr3	GO:0005654//nucleoplasm;GO:0005615//extracellular space;GO:0005829//cytosol	GO:0070402//NADPH binding;GO:0004090//carbonyl reductase (NADPH) activity;GO:0000253//3-keto sterol reductase activity	GO:0042376//phylloquinone catabolic process;GO:0050890//cognition	K00084//carbonyl reductase 3 [EC:1.1.1.184]	NP_766635.1//carbonyl reductase [NADPH] 3 [Mus musculus]	3
17392	1801	265.196	143.808	-0.882912	0.0271774	*	0.000522744	Mmp3	GO:0031012//extracellular matrix;GO:0005615//extracellular space;GO:0005829//cytosol;GO:0005576//extracellular region;GO:0005739//mitochondrion;GO:0005578//proteinaceous extracellular matrix	GO:0004252//serine-type endopeptidase activity;GO:0004175//endopeptidase activity;GO:0008237//metallopeptidase activity;GO:0004222//metalloendopeptidase activity;GO:0008270//zinc ion binding	GO:0030163//protein catabolic process;GO:0071230//cellular response to amino acid stimulus;GO:0022617//extracellular matrix disassembly;GO:0032461//positive regulation of protein oligomerization;GO:0030334//regulation of cell migration;GO:0006508//proteolysis;GO:1903209//positive regulation of oxidative stress-induced cell death;GO:0010727//negative regulation of hydrogen peroxide metabolic proce…	K01394//matrix metalloproteinase-3 (stromelysin 1, progelatinase) [EC:3.4.24.17]	NP_034939.1//stromelysin-1 preproprotein [Mus musculus]	2
70466	3154	363.743	489.495	0.428373	0.0271774	*	0.000524437	Ckap2l	GO:0072686//mitotic spindle;GO:0000922//spindle pole;GO:0005829//cytosol;GO:0005813//centrosome	NA	NA	K16769//cytoskeleton-associated protein 2	EDL28233.1//cytoskeleton associated protein 2-like, isoform CRA_a, partial [Mus musculus]	3
16974	9368	1961.08	2318.95	0.241823	0.0271774	*	0.000525286	Lrp6	GO:1990851//Wnt-Frizzled-LRP5/6 complex;GO:0031410//cytoplasmic vesicle;GO:0043025//neuronal cell body;GO:1990909//Wnt signalosome;GO:0005901//caveola;GO:0009986//cell surface;GO:0005794//Golgi apparatus;GO:0016021//integral component of membrane;GO:0005769//early endosome;GO:0045202//synapse	GO:0042802//identical protein binding;GO:0034185//apolipoprotein binding;GO:0017147//Wnt-protein binding;GO:0019210//kinase inhibitor activity;GO:0042803//protein homodimerization activity;GO:0005109//frizzled binding;GO:0005041//low-density lipoprotein receptor activity;GO:0019534//toxin transmembrane transporter activity;GO:0042813//Wnt-activated receptor activity;GO:0071936//coreceptor activit…	GO:0009952//anterior/posterior pattern specification;GO:0034392//negative regulation of smooth muscle cell apoptotic process;GO:0044332//Wnt signaling pathway involved in dorsal/ventral axis specification;GO:0098609//cell-cell adhesion;GO:0051091//positive regulation of DNA binding transcription factor activity;GO:0014029//neural crest formation;GO:0072659//protein localization to plasma membrane…	K03068//low density lipoprotein receptor-related protein 5/6	NP_032540.2//low-density lipoprotein receptor-related protein 6 precursor [Mus musculus]	4
213019	1587	1416.29	1170.94	-0.274452	0.0276624	*	0.000536326	Pdlim2	GO:0005856//cytoskeleton;GO:0070062//extracellular exosome;GO:0001725//stress fiber;GO:0030864//cortical actin cytoskeleton;GO:0005737//cytoplasm	GO:0046872//metal ion binding;GO:0051393//alpha-actinin binding;GO:0031005//filamin binding;GO:0032036//myosin heavy chain binding;GO:0051371//muscle alpha-actinin binding	NA	K19867//LIM domain-binding protein 3	NP_666090.1//PDZ and LIM domain protein 2 [Mus musculus]	1;2
14793	1488	351.129	476.868	0.441587	0.0282687	*	0.000549783	Cdca3	NA	NA	NA	NA	EDK99770.1//cell division cycle associated 3, isoform CRA_b [Mus musculus]	5
108888	2426	363.266	473.752	0.383106	0.0294725	*	0.000574969	Atad3a	GO:0042645//mitochondrial nucleoid;GO:0005743//mitochondrial inner membrane;GO:0016021//integral component of membrane;GO:0005739//mitochondrion	GO:0005524//ATP binding	GO:0043066//negative regulation of apoptotic process;GO:0016049//cell growth	K17681//ATPase family AAA domain-containing protein 3A/B	NP_849534.2//ATPase family AAA domain-containing protein 3 [Mus musculus]	3
240028	5181	326.017	443.29	0.443304	0.0296976	*	0.000581149	Lnpep	GO:0005765//lysosomal membrane;GO:0016021//integral component of membrane;GO:0005886//plasma membrane;GO:0048471//perinuclear region of cytoplasm	GO:0008237//metallopeptidase activity;GO:0004177//aminopeptidase activity;GO:0008270//zinc ion binding	GO:0060395//SMAD protein signal transduction;GO:0030163//protein catabolic process	K01257//cystinyl aminopeptidase [EC:3.4.11.3]	XP_021041964.1//leucyl-cystinyl aminopeptidase [Mus caroli]	3
16647	2071	1545.36	1873.2	0.277562	0.0303721	*	0.000596177	Kpna2	GO:0016020//membrane;GO:0005634//nucleus;GO:0005654//nucleoplasm;GO:0005643//nuclear pore;GO:0005829//cytosol;GO:0005737//cytoplasm	GO:0003723//RNA binding;GO:0008565//protein transporter activity;GO:0042826//histone deacetylase binding;GO:0070491//repressing transcription factor binding;GO:0008139//nuclear localization sequence binding	GO:0006886//intracellular protein transport;GO:0006607//NLS-bearing protein import into nucleus;GO:0006606//protein import into nucleus;GO:0046015//regulation of transcription by glucose	K15043//importin subunit alpha-2	NP_034785.1//importin subunit alpha-1 [Mus musculus]	3
216565	5009	712.2	556.616	-0.3556	0.0304102	*	0.000598757	Ehbp1	GO:0005768//endosome;GO:0005829//cytosol;GO:0005886//plasma membrane	NA	GO:0006897//endocytosis;GO:0015031//protein transport	K21068//MICAL-like protein 2;K19947//F-actin monooxygenase [EC:1.14.13.225];K19948//MICAL-like protein 1	XP_017169929.1//PREDICTED: EH domain-binding protein 1 isoform X13 [Mus musculus];BAD32333.1//mKIAA0903 protein, partial [Mus musculus];XP_011241995.1//PREDICTED: EH domain-binding protein 1 isoform X11 [Mus musculus]	4;1
18166	3007	746.445	596.295	-0.324011	0.0310176	*	0.000612583	Npy1r	GO:0016021//integral component of membrane;GO:0005886//plasma membrane	GO:0004983//neuropeptide Y receptor activity;GO:0001602//pancreatic polypeptide receptor activity;GO:0001601//peptide YY receptor activity	GO:0008217//regulation of blood pressure;GO:0006006//glucose metabolic process;GO:0040014//regulation of multicellular organism growth;GO:0003151//outflow tract morphogenesis;GO:0007626//locomotory behavior;GO:0007631//feeding behavior;GO:0007268//chemical synaptic transmission;GO:0019233//sensory perception of pain	K04204//neuropeptide Y receptor type 1	NP_035064.1//neuropeptide Y receptor type 1 [Mus musculus]	4
65945	4495	3655.73	3177.67	-0.202187	0.0311436	*	0.000616946	Clstn1	GO:0070062//extracellular exosome;GO:0005634//nucleus;GO:0005615//extracellular space;GO:0042995//cell projection;GO:0030054//cell junction;GO:0014069//postsynaptic density;GO:0000139//Golgi membrane;GO:0009986//cell surface;GO:0005576//extracellular region;GO:0016021//integral component of membrane;GO:0005789//endoplasmic reticulum membrane;GO:0045211//postsynaptic membrane	GO:0001540//amyloid-beta binding;GO:0005509//calcium ion binding;GO:0042988//X11-like protein binding;GO:0019894//kinesin binding	GO:0001558//regulation of cell growth;GO:0050806//positive regulation of synaptic transmission;GO:0007156//homophilic cell adhesion via plasma membrane adhesion molecules;GO:0007268//chemical synaptic transmission;GO:0051965//positive regulation of synapse assembly;GO:0006874//cellular calcium ion homeostasis	K16669//protocadherin Fat 4	BAD32337.1//mKIAA0911 protein, partial [Mus musculus]	1;5
98238	2810	3311.3	4028.18	0.282728	0.0312909	*	0.000621749	Lrrc59	NA	NA	NA	K19613//leucine-rich repeat protein SHOC2	BAE35030.1//unnamed protein product, partial [Mus musculus]	1
24088	2874	784.66	626.705	-0.32428	0.0317653	*	0.000633893	Tlr2	GO:0031226//intrinsic component of plasma membrane;GO:0042995//cell projection;GO:0009897//external side of plasma membrane;GO:0035354//Toll-like receptor 1-Toll-like receptor 2 protein complex;GO:0005737//cytoplasm;GO:0044297//cell body;GO:0009986//cell surface;GO:0045121//membrane raft;GO:0005794//Golgi apparatus;GO:0016021//integral component of membrane	GO:0046982//protein heterodimerization activity;GO:0042834//peptidoglycan binding;GO:0042497//triacyl lipopeptide binding;GO:0035325//Toll-like receptor binding;GO:0001530//lipopolysaccharide binding;GO:0042498//diacyl lipopeptide binding;GO:0071723//lipopeptide binding;GO:0070891//lipoteichoic acid binding;GO:0032403//protein complex binding;GO:0008329//signaling pattern recognition receptor act…	GO:0048714//positive regulation of oligodendrocyte differentiation;GO:0034123//positive regulation of toll-like receptor signaling pathway;GO:0034134//toll-like receptor 2 signaling pathway;GO:0032570//response to progesterone;GO:0071221//cellular response to bacterial lipopeptide;GO:0046209//nitric oxide metabolic process;GO:0042495//detection of triacyl bacterial lipopeptide;GO:0001774//microgl…	K10159//toll-like receptor 2	NP_036035.3//toll-like receptor 2 precursor [Mus musculus];ADM52311.1//toll-like receptor 2 [Apodemus alpicola]	3
319880	5528	107.754	168.81	0.647649	0.0317653	*	0.000635	Tmcc3	GO:0016021//integral component of membrane	NA	NA	K16288//receptor-interacting serine/threonine-protein kinase 5 [EC:2.7.11.1];K09291//nucleoprotein TPR	NP_742048.2//transmembrane and coiled-coil domain protein 3 isoform a [Mus musculus];XP_006513814.1//PREDICTED: transmembrane and coiled-coil domains protein 3 isoform X1 [Mus musculus]	1;3
76614	2681	2267.47	2620.89	0.208979	0.0317972	*	0.000637552	Immt	GO:0016020//membrane;GO:0016021//integral component of membrane;GO:0043209//myelin sheath;GO:0005743//mitochondrial inner membrane;GO:0005739//mitochondrion;GO:0061617//MICOS complex	GO:0003723//RNA binding	GO:0051560//mitochondrial calcium ion homeostasis;GO:0042407//cristae formation	K17785//mitofilin	NP_001240618.1//MICOS complex subunit Mic60 isoform 6 [Mus musculus];NP_001240615.1//MICOS complex subunit Mic60 isoform 3 [Mus musculus];EDK98954.1//inner membrane protein, mitochondrial, isoform CRA_a, partial [Mus musculus];NP_001240617.1//MICOS complex subunit Mic60 isoform 5 [Mus musculus];XP_017177313.1//PREDICTED: MICOS complex subunit Mic60 isoform X2 [Mus musculus];XP_021019928.1//MICOS …	1;3
14726	1839	559.039	425.85	-0.392605	0.0319219	*	0.000641974	Pdpn	GO:0016020//membrane;GO:0016323//basolateral plasma membrane;GO:0042995//cell projection;GO:0009897//external side of plasma membrane;GO:0016324//apical plasma membrane;GO:0097197//tetraspanin-enriched microdomain;GO:0071437//invadopodium;GO:0031410//cytoplasmic vesicle;GO:0030054//cell junction;GO:0032587//ruffle membrane;GO:0005829//cytosol;GO:0016021//integral component of membrane;GO:0005886/…	GO:0019956//chemokine binding;GO:0005102//receptor binding;GO:0051087//chaperone binding	GO:2000045//regulation of G1/S transition of mitotic cell cycle;GO:0030324//lung development;GO:1904328//regulation of myofibroblast contraction;GO:0030335//positive regulation of cell migration;GO:0070252//actin-mediated cell contraction;GO:0035239//tube morphogenesis;GO:0098609//cell-cell adhesion;GO:0060838//lymphatic endothelial cell fate commitment;GO:0008283//cell proliferation;GO:0051272//…	K16778//podoplanin	NP_001277751.1//podoplanin isoform 2 precursor [Mus musculus];NP_034459.2//podoplanin isoform 1 precursor [Mus musculus]	1;3
170744	4569	13.7917	35.2148	1.35238	0.0319372	Up	0.000644206	Tlr8	GO:0005887//integral component of plasma membrane;GO:0009897//external side of plasma membrane;GO:0005622//intracellular	GO:0003677//DNA binding;GO:0004872//receptor activity;GO:0008144//drug binding;GO:0003725//double-stranded RNA binding;GO:0003727//single-stranded RNA binding	GO:2001183//negative regulation of interleukin-12 secretion;GO:0071260//cellular response to mechanical stimulus;GO:0045089//positive regulation of innate immune response;GO:0001932//regulation of protein phosphorylation;GO:0034158//toll-like receptor 8 signaling pathway;GO:0045078//positive regulation of interferon-gamma biosynthetic process;GO:0001774//microglial cell activation;GO:0045087//inn…	K10170//toll-like receptor 8	XP_021009660.1//toll-like receptor 8 isoform X2 [Mus caroli];XP_021009659.1//toll-like receptor 8 isoform X1 [Mus caroli]	1;3
54371	6256	1458.27	1201.62	-0.279278	0.0331138	*	0.000669933	Chst2	GO:0016021//integral component of membrane;GO:0005802//trans-Golgi network;GO:0000139//Golgi membrane	GO:0001517//N-acetylglucosamine 6-O-sulfotransferase activity	GO:0006790//sulfur compound metabolic process;GO:0006044//N-acetylglucosamine metabolic process;GO:0005975//carbohydrate metabolic process	K04745//carbohydrate 6-sulfotransferase 2 [EC:2.8.2.-]	EDL77523.1//rCG25901 [Rattus norvegicus]	2
56451	1407	1085.24	1301.95	0.262653	0.0331793	*	0.000673255	Suclg1	GO:0005759//mitochondrial matrix;GO:0070062//extracellular exosome;GO:0045244//succinate-CoA ligase complex (GDP-forming);GO:0043234//protein complex;GO:0005829//cytosol;GO:0005743//mitochondrial inner membrane;GO:0005739//mitochondrion;GO:0005886//plasma membrane	GO:0004775//succinate-CoA ligase (ADP-forming) activity;GO:0003723//RNA binding;GO:0019003//GDP binding;GO:0000166//nucleotide binding;GO:0046982//protein heterodimerization activity;GO:0048037//cofactor binding;GO:0004776//succinate-CoA ligase (GDP-forming) activity	GO:0006099//tricarboxylic acid cycle;GO:0006104//succinyl-CoA metabolic process;GO:0006105//succinate metabolic process	K01899//succinyl-CoA synthetase alpha subunit [EC:6.2.1.4 6.2.1.5]	NP_063932.2//succinate--CoA ligase [ADP/GDP-forming] subunit alpha, mitochondrial precursor [Mus musculus]	3
99633	6052	457.375	353.174	-0.372999	0.0332644	*	0.000676984	Adgrl2	GO:0016021//integral component of membrane	GO:0030246//carbohydrate binding;GO:0004930//G-protein coupled receptor activity	GO:0007166//cell surface receptor signaling pathway	K04593//latrophilin 2	NP_001074767.1//adhesion G protein-coupled receptor L2 precursor [Mus musculus];XP_006502523.1//PREDICTED: adhesion G protein-coupled receptor L2 isoform X46 [Mus musculus];XP_006502503.1//PREDICTED: adhesion G protein-coupled receptor L2 isoform X24 [Mus musculus];XP_021012908.1//adhesion G protein-coupled receptor L2 isoform X8 [Mus caroli];XP_006502500.1//PREDICTED: adhesion G protein-coupled …	1
110854	2577	2006.86	2348.15	0.226585	0.0334768	*	0.00068534	Ppp2r4	GO:0070062//extracellular exosome;GO:0005634//nucleus;GO:0005654//nucleoplasm;GO:0034704//calcium channel complex;GO:0000159//protein phosphatase type 2A complex;GO:0005737//cytoplasm	GO:0008160//protein tyrosine phosphatase activator activity;GO:0003755//peptidyl-prolyl cis-trans isomerase activity;GO:0005524//ATP binding;GO:0005102//receptor binding;GO:0019888//protein phosphatase regulator activity;GO:0051721//protein phosphatase 2A binding;GO:0042803//protein homodimerization activity;GO:0016887//ATPase activity	GO:0030472//mitotic spindle organization in nucleus;GO:0043065//positive regulation of apoptotic process;GO:0035308//negative regulation of protein dephosphorylation;GO:0043666//regulation of phosphoprotein phosphatase activity;GO:0032515//negative regulation of phosphoprotein phosphatase activity;GO:0035307//positive regulation of protein dephosphorylation;GO:0032516//positive regulation of phos…	K17605//serine/threonine-protein phosphatase 2A activator	EDL08473.1//protein phosphatase 2A, regulatory subunit B (PR 53), isoform CRA_b, partial [Mus musculus]	5
70769	3661	1036.56	1289.98	0.315535	0.0334768	*	0.000683828	Nolc1	GO:0005654//nucleoplasm;GO:0005730//nucleolus;GO:0030532//small nuclear ribonucleoprotein complex;GO:0015030//Cajal body;GO:0005737//cytoplasm	GO:0003723//RNA binding;GO:0001042//RNA polymerase I core binding;GO:0046982//protein heterodimerization activity	GO:0014032//neural crest cell development;GO:0007000//nucleolus organization;GO:0014029//neural crest formation;GO:0006417//regulation of translation	K11294//nucleolin	NP_001034440.1//nucleolar and coiled-body phosphoprotein 1 isoform B [Mus musculus];NP_001034442.1//nucleolar and coiled-body phosphoprotein 1 isoform D [Mus musculus];NP_001034441.1//nucleolar and coiled-body phosphoprotein 1 isoform C [Mus musculus];NP_444316.2//nucleolar and coiled-body phosphoprotein 1 isoform A [Mus musculus]	3;2
76156	4095	183.566	122.797	-0.580021	0.0347157	*	0.000712792	Fam131b	GO:0005654//nucleoplasm;GO:0005829//cytosol	NA	NA	K03260//translation initiation factor 4G;K05010//chloride channel 1, skeletal muscle	NP_083804.3//protein FAM131B isoform a [Mus musculus];NP_001106798.1//protein FAM131B isoform b [Mus musculus]	1;2;5
328561	1986	43.5505	20.825	-1.06437	0.0350433	Down	0.000723739	Apol10b	GO:0016021//integral component of membrane;GO:0005576//extracellular region	GO:0008289//lipid binding	GO:0006869//lipid transport;GO:0042981//regulation of apoptotic process;GO:0042157//lipoprotein metabolic process	K14480//apolipoprotein L	NP_808488.2//apolipoprotein L 10b [Mus musculus]	4
22160	1665	1117.55	901.066	-0.310638	0.0350433	*	0.000722063	Twist1	NA	NA	NA	K09069//twist;K19019//intracellular hyaluronan-binding protein 4;K09086//class B basic helix-loop-helix protein 4/5	XP_017382420.1//PREDICTED: twist-related protein 1 [Cebus capucinus imitator]	2
71435	6949	1043.45	857.123	-0.283789	0.0350692	*	0.000726384	Arhgap21	GO:0005794//Golgi apparatus;GO:0030054//cell junction;GO:0015629//actin cytoskeleton;GO:0005886//plasma membrane;GO:0000139//Golgi membrane;GO:0030659//cytoplasmic vesicle membrane	GO:0005096//GTPase activator activity	GO:0072384//organelle transport along microtubule;GO:0051645//Golgi localization;GO:0007165//signal transduction;GO:0030100//regulation of endocytosis;GO:0043547//positive regulation of GTPase activity;GO:0051684//maintenance of Golgi location;GO:0007030//Golgi organization;GO:0051683//establishment of Golgi localization	K20315//Rho GTPase-activating protein 21/23	XP_003508216.1//PREDICTED: rho GTPase-activating protein 21 isoform X6 [Cricetulus griseus];NP_001121556.2//rho GTPase-activating protein 21 isoform 1 [Mus musculus];NP_001074833.3//rho GTPase-activating protein 21 isoform 2 [Mus musculus]	3;2
194655	3982	80.1599	128.935	0.685695	0.035333	*	0.000733976	Klf11	GO:0005634//nucleus;GO:0005654//nucleoplasm;GO:0005925//focal adhesion;GO:0016604//nuclear body;GO:0005829//cytosol	GO:0000981//RNA polymerase II transcription factor activity, sequence-specific DNA binding;GO:0046872//metal ion binding;GO:0003677//DNA binding;GO:0044212//transcription regulatory region DNA binding;GO:0003700//DNA binding transcription factor activity	GO:0045892//negative regulation of transcription, DNA-templated;GO:0000122//negative regulation of transcription from RNA polymerase II promoter;GO:0043065//positive regulation of apoptotic process;GO:0000083//regulation of transcription involved in G1/S transition of mitotic cell cycle;GO:1901653//cellular response to peptide;GO:0006351//transcription, DNA-templated;GO:0008285//negative regulati…	K09209//krueppel-like factor 10/11	EDL36992.1//TGFB inducible early growth response 3, isoform CRA_a, partial [Mus musculus]	3
260409	1967	305.915	221.524	-0.46567	0.0354635	*	0.000738823	Cdc42ep3	GO:0012505//endomembrane system;GO:0015629//actin cytoskeleton;GO:0005886//plasma membrane;GO:0005737//cytoplasm	GO:0017049//GTP-Rho binding;GO:0005096//GTPase activator activity	GO:0007266//Rho protein signal transduction;GO:0031274//positive regulation of pseudopodium assembly;GO:0030838//positive regulation of actin filament polymerization;GO:0008360//regulation of cell shape	NA	NP_080790.1//cdc42 effector protein 3 [Mus musculus]	2
20947	4056	588.259	460.515	-0.353203	0.0359944	*	0.00075205	Swap70	GO:0005856//cytoskeleton;GO:0005634//nucleus;GO:0005886//plasma membrane;GO:0030027//lamellipodium;GO:0005737//cytoplasm	GO:0003677//DNA binding;GO:0005524//ATP binding;GO:0045296//cadherin binding	GO:0008064//regulation of actin polymerization or depolymerization;GO:0045190//isotype switching;GO:0016444//somatic cell DNA recombination;GO:0030835//negative regulation of actin filament depolymerization;GO:1902309//negative regulation of peptidyl-serine dephosphorylation;GO:0032880//regulation of protein localization;GO:0051017//actin filament bundle assembly;GO:0032233//positive regulation o…	K20072//switch-associated protein 70	BAD32268.1//mKIAA0640 protein, partial [Mus musculus]	3
17886	7439	8565.8	7495.24	-0.192613	0.0366704	*	0.000768383	Myh9	NA	NA	NA	K10352//myosin heavy chain	XP_006991969.1//PREDICTED: myosin-9 [Peromyscus maniculatus bairdii]	3
67263	5473	211.479	145.06	-0.543867	0.0367865	*	0.00077303	Zswim6	GO:0032420//stereocilium	GO:0008270//zinc ion binding	GO:2001222//regulation of neuron migration;GO:0048812//neuron projection morphogenesis	K19475//WAS/WASL-interacting protein;K01231//alpha-mannosidase II [EC:3.2.1.114]	NP_663431.2//zinc finger SWIM domain-containing protein 6 [Mus musculus]	2
235406	4564	701.791	558.879	-0.328507	0.0371154	*	0.000782177	Snx33	GO:0016020//membrane;GO:0019898//extrinsic component of membrane;GO:0005829//cytosol;GO:0031410//cytoplasmic vesicle;GO:0030659//cytoplasmic vesicle membrane	GO:0042802//identical protein binding;GO:0035091//phosphatidylinositol binding	GO:2000009//negative regulation of protein localization to cell surface;GO:0016197//endosomal transport;GO:0036089//cleavage furrow formation;GO:0045806//negative regulation of endocytosis;GO:2000010//positive regulation of protein localization to cell surface;GO:0051044//positive regulation of membrane protein ectodomain proteolysis;GO:0044351//macropinocytosis;GO:0017038//protein import;GO:0006…	K17923//sorting nexin-9/18/33	NP_780692.2//sorting nexin-33 [Mus musculus]	5
18162	6925	369.274	252.172	-0.550281	0.0378131	*	0.000799776	Npr3	GO:0070062//extracellular exosome;GO:0043234//protein complex;GO:0005622//intracellular;GO:0016021//integral component of membrane	GO:0008528//G-protein coupled peptide receptor activity;GO:0031404//chloride ion binding;GO:0016941//natriuretic peptide receptor activity;GO:0017046//peptide hormone binding;GO:0042277//peptide binding;GO:0042562//hormone binding;GO:0042803//protein homodimerization activity	GO:0008217//regulation of blood pressure;GO:0007200//phospholipase C-activating G-protein coupled receptor signaling pathway;GO:0002158//osteoclast proliferation;GO:0048662//negative regulation of smooth muscle cell proliferation;GO:0007193//adenylate cyclase-inhibiting G-protein coupled receptor signaling pathway;GO:0051000//positive regulation of nitric-oxide synthase activity;GO:0007194//negat…	K12325//atrial natriuretic peptide clearance receptor	EDL03279.1//natriuretic peptide receptor 3, isoform CRA_b, partial [Mus musculus];NP_001034270.1//atrial natriuretic peptide receptor 3 isoform b precursor [Mus musculus];EDL03280.1//natriuretic peptide receptor 3, isoform CRA_c, partial [Mus musculus]	1;2
53614	4450	754.855	613.057	-0.300178	0.0378131	*	0.000801434	Reck	GO:0005886//plasma membrane;GO:0031225//anchored component of membrane	GO:0004867//serine-type endopeptidase inhibitor activity;GO:0004866//endopeptidase inhibitor activity	GO:0030198//extracellular matrix organization;GO:0030336//negative regulation of cell migration;GO:1904684//negative regulation of metalloendopeptidase activity;GO:0035115//embryonic forelimb morphogenesis;GO:0007566//embryo implantation;GO:0001955//blood vessel maturation	K17461//reversion-inducing-cysteine-rich protein with kazal motifs	NP_057887.2//reversion-inducing cysteine-rich protein with Kazal motifs precursor [Mus musculus]	2
67186	441	4551.14	5419.11	0.251828	0.0384432	*	0.000819419	Rplp2	GO:0005840//ribosome;GO:0016020//membrane;GO:0070062//extracellular exosome;GO:0005925//focal adhesion;GO:0005829//cytosol;GO:0022625//cytosolic large ribosomal subunit	GO:0003735//structural constituent of ribosome	GO:0000184//nuclear-transcribed mRNA catabolic process, nonsense-mediated decay;GO:0002181//cytoplasmic translation;GO:0006414//translational elongation;GO:0006364//rRNA processing;GO:0006614//SRP-dependent cotranslational protein targeting to membrane;GO:0006413//translational initiation;GO:0006412//translation;GO:0019083//viral transcription	K02943//large subunit ribosomal protein LP2	XP_006045870.1//PREDICTED: 60S acidic ribosomal protein P2 [Bubalus bubalis]	6
68015	2297	1200.69	1418.56	0.240566	0.0384432	*	0.00081844	Trap1	GO:0005759//mitochondrial matrix;GO:0016020//membrane;GO:0070062//extracellular exosome;GO:0005654//nucleoplasm;GO:0005811//lipid droplet;GO:0005758//mitochondrial intermembrane space;GO:0005743//mitochondrial inner membrane;GO:0005739//mitochondrion	GO:0003723//RNA binding;GO:0005524//ATP binding;GO:0051082//unfolded protein binding;GO:0019901//protein kinase binding	GO:0006457//protein folding;GO:1901856//negative regulation of cellular respiration;GO:1903751//negative regulation of intrinsic apoptotic signaling pathway in response to hydrogen peroxide;GO:0006950//response to stress;GO:0009386//translational attenuation	K09488//TNF receptor-associated protein 1	EDK97224.1//TNF receptor-associated protein 1, partial [Mus musculus]	2
16582	3285	297.321	392.837	0.401912	0.038588	*	0.000824828	Kifc3	GO:0070062//extracellular exosome;GO:0005874//microtubule;GO:0005794//Golgi apparatus;GO:0005813//centrosome;GO:0005915//zonula adherens;GO:0005871//kinesin complex;GO:0030659//cytoplasmic vesicle membrane	GO:0005524//ATP binding;GO:0008569//ATP-dependent microtubule motor activity, minus-end-directed;GO:0008017//microtubule binding	GO:0045218//zonula adherens maintenance;GO:0090136//epithelial cell-cell adhesion;GO:0007018//microtubule-based movement;GO:0007017//microtubule-based process;GO:0007030//Golgi organization	K10406//kinesin family member C2/C3	XP_006530786.1//PREDICTED: kinesin-like protein KIFC3 isoform X5 [Mus musculus];XP_017168074.1//PREDICTED: kinesin-like protein KIFC3 isoform X6 [Mus musculus];XP_006530780.1//PREDICTED: kinesin-like protein KIFC3 isoform X1 [Mus musculus]	1;2
553127	1246	947.339	1194.26	0.33417	0.0387098	*	0.000829763	Cxx1b	NA	NA	NA	NA	NP_077132.1//mammalian retrotransposon derived 8b [Mus musculus]	1
17436	3257	689.813	878.861	0.349428	0.0410182	*	0.000881714	Me1	GO:0005739//mitochondrion	GO:0004473//malate dehydrogenase (decarboxylating) (NADP+) activity;GO:0004471//malate dehydrogenase (decarboxylating) (NAD+) activity;GO:0051287//NAD binding;GO:0030145//manganese ion binding	GO:1902031//regulation of NADP metabolic process;GO:0051262//protein tetramerization;GO:0006108//malate metabolic process	K00029//malate dehydrogenase (oxaloacetate-decarboxylating)(NADP+) [EC:1.1.1.40]	AAB01380.1//NADP-dependent malic enzyme [Homo sapiens];XP_015857775.1//PREDICTED: NADP-dependent malic enzyme [Peromyscus maniculatus bairdii]	1;2
11732	3511	2312.26	2806.25	0.279341	0.0410896	*	0.000885721	Ank	GO:0005887//integral component of plasma membrane;GO:0016021//integral component of membrane;GO:0005886//plasma membrane	GO:0015114//phosphate ion transmembrane transporter activity;GO:0005315//inorganic phosphate transmembrane transporter activity;GO:0030504//inorganic diphosphate transmembrane transporter activity	GO:0030500//regulation of bone mineralization	NA	XP_011757635.1//PREDICTED: progressive ankylosis protein homolog [Macaca nemestrina]	4
14733	3552	2234.89	2757.33	0.303066	0.0412885	*	0.000894277	Gpc1	GO:0031012//extracellular matrix;GO:0070062//extracellular exosome;GO:0005654//nucleoplasm;GO:0031225//anchored component of membrane;GO:0043025//neuronal cell body;GO:0005578//proteinaceous extracellular matrix;GO:0005796//Golgi lumen;GO:0005768//endosome;GO:0045121//membrane raft;GO:0005829//cytosol;GO:0005886//plasma membrane	GO:0070052//collagen V binding;GO:0043395//heparan sulfate proteoglycan binding;GO:0005507//copper ion binding;GO:0017134//fibroblast growth factor binding;GO:0043236//laminin binding	GO:0014037//Schwann cell differentiation;GO:0030200//heparan sulfate proteoglycan catabolic process;GO:0040037//negative regulation of fibroblast growth factor receptor signaling pathway;GO:2001016//positive regulation of skeletal muscle cell differentiation;GO:0006024//glycosaminoglycan biosynthetic process;GO:0032288//myelin assembly	K08107//glypican 1	NP_057905.1//glypican-1 precursor [Mus musculus]	4
114886	2331	119.061	183.364	0.623009	0.0412885	*	0.000894981	Cygb	NA	NA	NA	K21894//cytoglobin	EAW89405.1//cytoglobin, isoform CRA_a [Homo sapiens]	4
20410	2959	1242.84	942.998	-0.398311	0.0416242	*	0.000904764	Sorbs3	GO:0005856//cytoskeleton;GO:0005634//nucleus;GO:0005925//focal adhesion;GO:0005737//cytoplasm	GO:0017166//vinculin binding;GO:0008134//transcription factor binding	GO:0000122//negative regulation of transcription from RNA polymerase II promoter;GO:0007155//cell adhesion;GO:0051496//positive regulation of stress fiber assembly;GO:0007015//actin filament organization;GO:0043410//positive regulation of MAPK cascade;GO:0031589//cell-substrate adhesion	K06086//sorbin and SH3 domain containing 1	NP_035496.1//vinexin isoform a [Mus musculus]	1;3
170676	6677	921.724	1142.62	0.309935	0.0416842	*	0.000908578	Peg10	GO:0005634//nucleus;GO:0005829//cytosol;GO:0005737//cytoplasm	GO:0003723//RNA binding;GO:0003677//DNA binding;GO:0008270//zinc ion binding	GO:0030154//cell differentiation;GO:0030512//negative regulation of transforming growth factor beta receptor signaling pathway;GO:0001890//placenta development;GO:0006915//apoptotic process	K03006//DNA-directed RNA polymerase II subunit RPB1 [EC:2.7.7.6];K05702//afadin;K12374//arylsulfatase D/F/H [EC:3.1.6.-]	Q7TN75.2//RecName: Full=Retrotransposon-derived protein PEG10; AltName: Full=Embryonal carcinoma differentiation regulated protein; AltName: Full=Mammalian retrotransposon-derived protein 2; AltName: Full=Myelin expression factor 3; Short=MyEF-3; AltName: Full=Myelin expression factor 3-like protein 1; Short=MEF3-like protein 1; AltName: Full=Paternally expressed gene 10 protein; AltName: Full=Re…	1;2
56273	1942	536.849	685.503	0.352645	0.0420401	*	0.000918867	Pex14	GO:0016020//membrane;GO:1990429//peroxisomal importomer complex;GO:0043234//protein complex;GO:0005622//intracellular;GO:0016021//integral component of membrane;GO:0001650//fibrillar center;GO:0005777//peroxisome;GO:0005778//peroxisomal membrane	GO:0003714//transcription corepressor activity;GO:0048487//beta-tubulin binding;GO:0047485//protein N-terminus binding;GO:0042802//identical protein binding;GO:0005102//receptor binding;GO:0008017//microtubule binding	GO:0045892//negative regulation of transcription, DNA-templated;GO:0016560//protein import into peroxisome matrix, docking;GO:0036250//peroxisome transport along microtubule;GO:0043433//negative regulation of DNA binding transcription factor activity;GO:0051260//protein homooligomerization;GO:0034453//microtubule anchoring;GO:0044721//protein import into peroxisome matrix, substrate release;GO:19…	K13343//peroxin-14	NP_062755.1//peroxisomal membrane protein PEX14 [Mus musculus]	2
213393	1317	93.2985	40.8945	-1.18995	0.0422797	Down	0.00092665	8430408G22Rik	GO:0005739//mitochondrion	NA	NA	NA	NP_666092.1//protein DEPP [Mus musculus]	1;2
17691	4512	2019.35	1679.17	-0.266138	0.0429345	*	0.000943588	Sik1	GO:0005634//nucleus;GO:0005829//cytosol;GO:0005737//cytoplasm	GO:0000287//magnesium ion binding;GO:0008140//cAMP response element binding protein binding;GO:0071889//14-3-3 protein binding;GO:0004674//protein serine/threonine kinase activity;GO:0005524//ATP binding;GO:0042826//histone deacetylase binding;GO:0019901//protein kinase binding	GO:0010868//negative regulation of triglyceride biosynthetic process;GO:0002028//regulation of sodium ion transport;GO:0007346//regulation of mitotic cell cycle;GO:0043276//anoikis;GO:0035556//intracellular signal transduction;GO:0045721//negative regulation of gluconeogenesis;GO:0000122//negative regulation of transcription from RNA polymerase II promoter;GO:0043153//entrainment of circadian clo…	K19008//serine/threonine-protein kinase SIK1 [EC:2.7.11.1]	NP_034961.2//serine/threonine-protein kinase SIK1 [Mus musculus]	2
57265	3628	1996.61	1716.17	-0.218361	0.043136	*	0.000950963	Fzd2	GO:0005925//focal adhesion;GO:0016021//integral component of membrane;GO:0005886//plasma membrane;GO:0005737//cytoplasm	GO:0042813//Wnt-activated receptor activity;GO:0017147//Wnt-protein binding;GO:0030165//PDZ domain binding;GO:0004930//G-protein coupled receptor activity	GO:0007608//sensory perception of smell;GO:0060412//ventricular septum morphogenesis;GO:0090179//planar cell polarity pathway involved in neural tube closure;GO:0060022//hard palate development;GO:0007267//cell-cell signaling;GO:0003151//outflow tract morphogenesis;GO:0003149//membranous septum morphogenesis;GO:0090103//cochlea morphogenesis;GO:0045893//positive regulation of transcription, DNA-t…	K02235//frizzled 2	AAH52266.1//FZD2 protein, partial [Homo sapiens]	2
330938	5718	317.127	435.582	0.457882	0.043136	*	0.000953211	Dixdc1	GO:0005925//focal adhesion;GO:0005829//cytosol	GO:0003779//actin binding;GO:0043015//gamma-tubulin binding;GO:0019904//protein domain specific binding	GO:0070507//regulation of microtubule cytoskeleton organization;GO:0021799//cerebral cortex radially oriented cell migration;GO:0021869//forebrain ventricular zone progenitor cell division;GO:0032956//regulation of actin cytoskeleton organization;GO:0090263//positive regulation of canonical Wnt signaling pathway;GO:0021846//cell proliferation in forebrain;GO:0021795//cerebral cortex cell migratio…	K02353//segment polarity protein dishevelled;K19483//neuron navigator 2 [EC:3.6.4.12]	XP_006510517.1//PREDICTED: dixin isoform X3 [Mus musculus];NP_001297998.1//dixin isoform 2 [Mus musculus];NP_835219.1//dixin isoform 1 [Mus musculus]	1;2
68519	3914	1350.57	1053.07	-0.358961	0.043891	*	0.000972537	Eml1	NA	NA	NA	K18595//echinoderm microtubule-associated protein-like 1/2	XP_017383632.1//PREDICTED: echinoderm microtubule-associated protein-like 1 isoform X8 [Cebus capucinus imitator];XP_017383629.1//PREDICTED: echinoderm microtubule-associated protein-like 1 isoform X5 [Cebus capucinus imitator];XP_017383631.1//PREDICTED: echinoderm microtubule-associated protein-like 1 isoform X7 [Cebus capucinus imitator]	1;2
22259	1823	84.179	133.056	0.660503	0.0450914	*	0.00100185	Nr1h3	GO:0090575//RNA polymerase II transcription factor complex;GO:0005634//nucleus;GO:0000790//nuclear chromatin;GO:0043235//receptor complex	GO:0003707//steroid hormone receptor activity;GO:0000978//RNA polymerase II proximal promoter sequence-specific DNA binding;GO:0003677//DNA binding;GO:0001077//transcriptional activator activity, RNA polymerase II proximal promoter sequence-specific DNA binding;GO:0044212//transcription regulatory region DNA binding;GO:0004879//nuclear receptor activity;GO:0032810//sterol response element binding…	GO:0010867//positive regulation of triglyceride biosynthetic process;GO:0032270//positive regulation of cellular protein metabolic process;GO:0071222//cellular response to lipopolysaccharide;GO:0032570//response to progesterone;GO:0050728//negative regulation of inflammatory response;GO:0070328//triglyceride homeostasis;GO:0044255//cellular lipid metabolic process;GO:0045892//negative regulation …	K08536//liver X receptor alpha	EDL27546.1//nuclear receptor subfamily 1, group H, member 3, isoform CRA_c, partial [Mus musculus]	4;1
20682	4146	1110.24	834.127	-0.41253	0.0451639	*	0.00100618	Sox9	GO:0005634//nucleus;GO:0005654//nucleoplasm;GO:0043234//protein complex;GO:0044798//nuclear transcription factor complex	GO:0001046//core promoter sequence-specific DNA binding;GO:0043425//bHLH transcription factor binding;GO:0003682//chromatin binding;GO:0008013//beta-catenin binding	GO:0060532//bronchus cartilage development;GO:0001658//branching involved in ureteric bud morphogenesis;GO:0060018//astrocyte fate commitment;GO:0019933//cAMP-mediated signaling	K18435//transcription factor SOX9 (SOX group E)	BAD90382.1//mKIAA4243 protein, partial [Mus musculus]	4
107869	1815	698.721	561.262	-0.316044	0.0456541	*	0.00102095	Cth	GO:0070062//extracellular exosome;GO:0005829//cytosol;GO:0005737//cytoplasm	GO:0004123//cystathionine gamma-lyase activity;GO:0044540//L-cystine L-cysteine-lyase (deaminating);GO:0042802//identical protein binding;GO:0080146//L-cysteine desulfhydrase activity;GO:0003962//cystathionine gamma-synthase activity;GO:0098600//selenomethionine gamma-lyase activity;GO:0016829//lyase activity;GO:0005516//calmodulin binding;GO:0030170//pyridoxal phosphate binding	GO:0019346//transsulfuration;GO:0051289//protein homotetramerization;GO:0051092//positive regulation of NF-kappaB transcription factor activity;GO:0043066//negative regulation of apoptotic process;GO:0071266//'de novo' L-methionine biosynthetic process;GO:1904831//positive regulation of aortic smooth muscle cell differentiation;GO:0044524//protein sulfhydration;GO:0043123//positive regulation of …	K01758//cystathionine gamma-lyase [EC:4.4.1.1]	NP_666065.1//cystathionine gamma-lyase [Mus musculus]	2
16784	3141	9509.64	8380.5	-0.182355	0.0456541	*	0.0010226	Lamp2	GO:0016020//membrane;GO:0005765//lysosomal membrane;GO:0070062//extracellular exosome;GO:0005615//extracellular space;GO:0061742//chaperone-mediated autophagy translocation complex;GO:0005770//late endosome;GO:0031902//late endosome membrane;GO:0030670//phagocytic vesicle membrane;GO:0005764//lysosome;GO:0005802//trans-Golgi network;GO:0031088//platelet dense granule membrane;GO:0048471//perinucl…	GO:0019904//protein domain specific binding;GO:0019899//enzyme binding	GO:0006605//protein targeting;GO:1905146//lysosomal protein catabolic process;GO:0009267//cellular response to starvation;GO:0032463//negative regulation of protein homooligomerization;GO:0046716//muscle cell cellular homeostasis;GO:0097352//autophagosome maturation;GO:0031647//regulation of protein stability;GO:0006914//autophagy;GO:0061740//protein targeting to lysosome involved in chaperone-me…	K06528//lysosomal-associated membrane protein 1/2	NP_034815.2//lysosome-associated membrane glycoprotein 2 isoform 2 precursor [Mus musculus];NP_001277414.1//lysosome-associated membrane glycoprotein 2 isoform 3 precursor [Mus musculus];NP_001017959.1//lysosome-associated membrane glycoprotein 2 isoform 1 precursor [Mus musculus]	1;4;2
57435	5755	2224.31	2857.27	0.361279	0.0467911	*	0.00105088	Plin4	GO:0043231//intracellular membrane-bounded organelle;GO:0005811//lipid droplet;GO:0005829//cytosol;GO:0005886//plasma membrane	NA	NA	K20254//perilipin-4	XP_011244850.1//PREDICTED: perilipin-4 isoform X4 [Mus musculus];NP_065593.2//perilipin-4 [Mus musculus];XP_011244849.1//PREDICTED: perilipin-4 isoform X3 [Mus musculus];XP_011244854.1//PREDICTED: perilipin-4 isoform X8 [Mus musculus];BAD32564.1//mKIAA1881 protein, partial [Mus musculus];EDL23717.1//plasma membrane associated protein, S3-12 [Mus musculus]	3
70335	1935	51.8114	92.353	0.833889	0.0481699	*	0.00108645	Reep6	GO:0005840//ribosome;GO:0016021//integral component of membrane	GO:0003735//structural constituent of ribosome	GO:0006412//translation	K04650//nuclear receptor co-repressor 1;K17279//receptor expression-enhancing protein 5/6	XP_016408769.1//PREDICTED: receptor expression-enhancing protein 5-like [Sinocyclocheilus rhinocerous];XP_016370691.1//PREDICTED: receptor expression-enhancing protein 6-like, partial [Sinocyclocheilus rhinocerous];XP_012149450.1//PREDICTED: uncharacterized serine-rich protein C215.13-like [Megachile rotundata]	1;2
231507	696	744.788	538.163	-0.468787	0.0481699	*	0.00108765	Plac8	GO:0005634//nucleus	GO:0003682//chromatin binding	GO:0009409//response to cold;GO:0045944//positive regulation of transcription from RNA polymerase II promoter;GO:0050873//brown fat cell differentiation;GO:0040015//negative regulation of multicellular organism growth;GO:0043066//negative regulation of apoptotic process;GO:0042742//defense response to bacterium;GO:0008284//positive regulation of cell proliferation	NA	NP_631937.1//placenta-specific gene 8 protein [Mus musculus]	2
110750	3604	1008.57	1211.29	0.264231	0.0484927	*	0.00109786	Cse1l	GO:0016020//membrane;GO:0070062//extracellular exosome;GO:0005654//nucleoplasm;GO:0005635//nuclear envelope;GO:0005829//cytosol	GO:0008536//Ran GTPase binding;GO:0005049//nuclear export signal receptor activity	GO:0006606//protein import into nucleus;GO:0006611//protein export from nucleus	K18423//exportin-2 (importin alpha re-exporter)	XP_021050291.1//exportin-2 [Mus pahari]	3
14466	2074	1285.49	1083.24	-0.24697	0.048517	*	0.00110133	Gba	GO:0005765//lysosomal membrane;GO:0070062//extracellular exosome;GO:0005615//extracellular space;GO:0043202//lysosomal lumen;GO:0005764//lysosome	GO:0016787//hydrolase activity;GO:0005102//receptor binding;GO:0004348//glucosylceramidase activity	GO:0043589//skin morphogenesis;GO:1901215//negative regulation of neuron death;GO:1905037//autophagosome organization;GO:0009267//cellular response to starvation;GO:0043407//negative regulation of MAP kinase activity;GO:0035307//positive regulation of protein dephosphorylation;GO:0032715//negative regulation of interleukin-6 production;GO:0071356//cellular response to tumor necrosis factor;GO:004…	K01201//glucosylceramidase [EC:3.2.1.45]	EDL15229.1//glucosidase, beta, acid, isoform CRA_a, partial [Mus musculus]	1;2;5
98660	6227	21.6413	47.6144	1.13761	0.0485202	Up	0.00110432	Atp1a2	GO:0016021//integral component of membrane;GO:0005886//plasma membrane;GO:0005737//cytoplasm	GO:0005391//sodium:potassium-exchanging ATPase activity;GO:0046872//metal ion binding;GO:0005524//ATP binding	GO:0001504//neurotransmitter uptake;GO:0006942//regulation of striated muscle contraction	K01539//sodium/potassium-transporting ATPase subunit alpha [EC:3.6.3.9]	ERE72876.1//sodium/potassium-transporting ATPase subunit alpha-2-like isoform 1 [Cricetulus griseus]	3
269855	4260	1127.2	1363.81	0.2749	0.0488785	*	0.00111542	Ssc5d	GO:0016020//membrane;GO:0031012//extracellular matrix;GO:0005615//extracellular space;GO:0005622//intracellular;GO:0005576//extracellular region;GO:0005737//cytoplasm	GO:0005044//scavenger receptor activity;GO:0001968//fibronectin binding;GO:0043236//laminin binding;GO:0050840//extracellular matrix binding	GO:2000482//regulation of interleukin-8 secretion;GO:0042494//detection of bacterial lipoprotein;GO:0050829//defense response to Gram-negative bacterium;GO:2000483//negative regulation of interleukin-8 secretion;GO:0006952//defense response;GO:0007275//multicellular organism development;GO:0006898//receptor-mediated endocytosis;GO:0050830//defense response to Gram-positive bacterium;GO:0045087//i…	K13912//deleted in malignant brain tumors 1 protein	NP_766596.1//soluble scavenger receptor cysteine-rich domain-containing protein SSC5D precursor [Mus musculus]	2
14360	3539	660.177	532.826	-0.309187	0.0488949	*	0.00112732	Fyn	GO:0005768//endosome;GO:0030425//dendrite;GO:0005884//actin filament;GO:0045121//membrane raft;GO:0031234//extrinsic component of cytoplasmic side of plasma membrane;GO:0005829//cytosol;GO:0071944//cell periphery;GO:0014069//postsynaptic density	GO:0042610//CD8 receptor binding;GO:0004715//non-membrane spanning protein tyrosine kinase activity;GO:0005524//ATP binding;GO:0042802//identical protein binding;GO:0005102//receptor binding;GO:0015631//tubulin binding;GO:0042609//CD4 receptor binding;GO:0070851//growth factor receptor binding;GO:0044325//ion channel binding;GO:0046875//ephrin receptor binding;GO:0001664//G-protein coupled recept…	GO:0031397//negative regulation of protein ubiquitination;GO:0016477//cell migration;GO:0038083//peptidyl-tyrosine autophosphorylation;GO:0042127//regulation of cell proliferation;GO:0042177//negative regulation of protein catabolic process;GO:0010629//negative regulation of gene expression;GO:0007166//cell surface receptor signaling pathway;GO:0045471//response to ethanol;GO:1904645//response to…	K05703//tyrosine-protein kinase Fyn [EC:2.7.10.2]	XP_006256584.1//PREDICTED: tyrosine-protein kinase Fyn isoform X2 [Rattus norvegicus];EDL04922.1//Fyn proto-oncogene, isoform CRA_b [Mus musculus];NP_032080.2//tyrosine-protein kinase Fyn isoform b [Mus musculus]	1;2
211323	2103	253.721	178.588	-0.506606	0.0488949	*	0.00112757	Nrg1	GO:0030425//dendrite;GO:0030424//axon;GO:0005654//nucleoplasm;GO:0005615//extracellular space;GO:0005634//nucleus;GO:0009897//external side of plasma membrane;GO:0031594//neuromuscular junction;GO:0030673//axolemma;GO:0005737//cytoplasm;GO:0044297//cell body;GO:0005887//integral component of plasma membrane;GO:0005576//extracellular region;GO:0045202//synapse;GO:0005886//plasma membrane	GO:0005176//ErbB-2 class receptor binding;GO:0005178//integrin binding;GO:0045499//chemorepellent activity;GO:0003712//transcription cofactor activity;GO:0030971//receptor tyrosine kinase binding;GO:0043125//ErbB-3 class receptor binding	GO:0050731//positive regulation of peptidyl-tyrosine phosphorylation;GO:0016477//cell migration;GO:1903955//positive regulation of protein targeting to mitochondrion;GO:0042177//negative regulation of protein catabolic process;GO:0048738//cardiac muscle tissue development;GO:0007420//brain development;GO:0008366//axon ensheathment;GO:0022008//neurogenesis;GO:0031643//positive regulation of myelin…	K05455//neuregulin 1	XP_021075605.1//pro-neuregulin-1, membrane-bound isoform isoform X9 [Mus pahari];NP_001258054.1//pro-neuregulin-1, membrane-bound isoform isoform 8 [Rattus norvegicus];XP_021075602.1//pro-neuregulin-1, membrane-bound isoform isoform X6 [Mus pahari];NP_848706.2//pro-neuregulin-1, membrane-bound isoform [Mus musculus];XP_017168127.1//PREDICTED: pro-neuregulin-1, membrane-bound isoform isoform X20 […	2
12010	858	6751.64	5314.52	-0.3453	0.0488949	*	0.00112282	B2m	NA	NA	NA	K08055//beta-2-microglobulin	AAA39671.1//B(2)-microglobulin [Mus musculus domesticus]	3
104776	3420	973.983	1194.86	0.294872	0.0488949	*	0.00112239	Aldh6a1	GO:0070062//extracellular exosome;GO:0005654//nucleoplasm;GO:0005739//mitochondrion	GO:0003723//RNA binding;GO:0004491//methylmalonate-semialdehyde dehydrogenase (acylating) activity;GO:0018478//malonate-semialdehyde dehydrogenase (acetylating) activity	GO:0006574//valine catabolic process;GO:0050873//brown fat cell differentiation;GO:0006210//thymine catabolic process	K00140//malonate-semialdehyde dehydrogenase (acetylating) / methylmalonate-semialdehyde dehydrogenase [EC:1.2.1.18 1.2.1.27]	NP_598803.1//methylmalonate-semialdehyde dehydrogenase [acylating], mitochondrial isoform 1 precursor [Mus musculus];EDL02803.1//aldehyde dehydrogenase family 6, subfamily A1, isoform CRA_a, partial [Mus musculus]	1;3
53881	10918	1526.28	1846.43	0.274722	0.04919	*	0.00113925	Slc5a3	GO:0005887//integral component of plasma membrane;GO:0016021//integral component of membrane	GO:0015293//symporter activity;GO:0005215//transporter activity	GO:0055085//transmembrane transport;GO:0015798//myo-inositol transport;GO:0043576//regulation of respiratory gaseous exchange;GO:0007422//peripheral nervous system development;GO:0006814//sodium ion transport;GO:0006020//inositol metabolic process	K14383//solute carrier family 5 (sodium/myo-inositol cotransporter), member 3	NP_059087.2//sodium/myo-inositol cotransporter [Mus musculus]	3
71602	4944	540.245	378.95	-0.511605	0.04919	*	0.0011403	Myo1e	GO:0070062//extracellular exosome;GO:0005768//endosome;GO:0005903//brush border;GO:0016459//myosin complex;GO:0045334//clathrin-coated endocytic vesicle;GO:0005911//cell-cell junction;GO:0005912//adherens junction	GO:0051015//actin filament binding;GO:0005524//ATP binding;GO:0003774//motor activity;GO:0005516//calmodulin binding;GO:0035091//phosphatidylinositol binding;GO:0042623//ATPase activity, coupled	GO:0048008//platelet-derived growth factor receptor signaling pathway;GO:0003094//glomerular filtration;GO:0032836//glomerular basement membrane development;GO:0001701//in utero embryonic development;GO:0006807//nitrogen compound metabolic process;GO:0072015//glomerular visceral epithelial cell development;GO:0006897//endocytosis;GO:0035166//post-embryonic hemopoiesis;GO:0001570//vasculogenesis	K10356//myosin I	XP_535500.3//unconventional myosin-Ie [Canis lupus familiaris]	3
80752	3001	825.326	661.157	-0.319973	0.0492474	*	0.0011446	Fam20c	NA	NA	NA	K21958//extracellular serine/threonine protein kinase FAM20C [EC:2.7.11.1]	XP_021019182.1//extracellular serine/threonine protein kinase FAM20C [Mus caroli]	6
66158	1276	1617.59	1966.2	0.28157	0.0508048	*	0.00118385	Cxx1a	NA	NA	NA	NA	NP_077132.1//mammalian retrotransposon derived 8b [Mus musculus]	2
11512	6038	1728.34	2023.44	0.227419	0.0510025	*	0.00119153	Adcy6	GO:0016020//membrane;GO:0005929//cilium;GO:0031226//intrinsic component of plasma membrane;GO:0005622//intracellular;GO:0016021//integral component of membrane;GO:0008074//guanylate cyclase complex, soluble;GO:0005886//plasma membrane	GO:0005524//ATP binding;GO:0008294//calcium- and calmodulin-responsive adenylate cyclase activity;GO:0019901//protein kinase binding;GO:0097110//scaffold protein binding;GO:0046872//metal ion binding;GO:0004016//adenylate cyclase activity;GO:0000166//nucleotide binding;GO:0004383//guanylate cyclase activity	GO:0097746//regulation of blood vessel diameter;GO:1904322//cellular response to forskolin;GO:1904117//cellular response to vasopressin;GO:0007212//dopamine receptor signaling pathway;GO:0006171//cAMP biosynthetic process;GO:0071870//cellular response to catecholamine stimulus;GO:0006182//cGMP biosynthetic process;GO:0010977//negative regulation of neuron projection development;GO:0071380//cellul…	K08046//adenylate cyclase 6 [EC:4.6.1.1]	NP_031431.2//adenylate cyclase type 6 [Mus musculus];XP_006520366.2//PREDICTED: adenylate cyclase type 6 isoform X1 [Mus musculus]	2
17999	5494	22942.1	25701.5	0.163855	0.051408	*	0.0012041	Nedd4	GO:0016020//membrane;GO:0070062//extracellular exosome;GO:0005938//cell cortex;GO:0000785//chromatin;GO:0005902//microvillus;GO:0005737//cytoplasm;GO:0048471//perinuclear region of cytoplasm;GO:0045121//membrane raft;GO:0000151//ubiquitin ligase complex;GO:0005829//cytosol;GO:0005794//Golgi apparatus;GO:0043197//dendritic spine;GO:0005886//plasma membrane	GO:0061630//ubiquitin protein ligase activity;GO:0050815//phosphoserine residue binding;GO:0004842//ubiquitin-protein transferase activity;GO:0019871//sodium channel inhibitor activity;GO:0043130//ubiquitin binding;GO:0008022//protein C-terminus binding;GO:0031698//beta-2 adrenergic receptor binding;GO:0019904//protein domain specific binding;GO:0070063//RNA polymerase binding;GO:0035255//ionotro…	GO:0070534//protein K63-linked ubiquitination;GO:0007528//neuromuscular junction development;GO:0031623//receptor internalization;GO:0034644//cellular response to UV;GO:0014894//response to denervation involved in regulation of muscle adaptation;GO:0010766//negative regulation of sodium ion transport;GO:2000650//negative regulation of sodium ion transmembrane transporter activity;GO:0048814//regu…	K10591//E3 ubiquitin-protein ligase NEDD4 [EC:2.3.2.26]	XP_017450968.1//PREDICTED: E3 ubiquitin-protein ligase NEDD4 isoform X1 [Rattus norvegicus];BAA12803.1//Nedd4, partial [Mus musculus]	3
51902	5594	737.436	933.364	0.339923	0.0520889	*	0.00122319	Rnf24	GO:0005685//U1 snRNP;GO:0005686//U2 snRNP;GO:0000139//Golgi membrane;GO:0046540//U4/U6 x U5 tri-snRNP complex;GO:0005681//spliceosomal complex;GO:0005829//cytosol;GO:0016021//integral component of membrane;GO:0071011//precatalytic spliceosome;GO:0070062//extracellular exosome;GO:0005654//nucleoplasm;GO:0005634//nucleus;GO:0034719//SMN-Sm protein complex;GO:0034709//methylosome;GO:0005687//U4 snRN…	GO:0061630//ubiquitin protein ligase activity;GO:0003723//RNA binding;GO:0008270//zinc ion binding	GO:0008334//histone mRNA metabolic process;GO:0000398//mRNA splicing, via spliceosome;GO:0051170//nuclear import;GO:0006369//termination of RNA polymerase II transcription;GO:0042787//protein ubiquitination involved in ubiquitin-dependent protein catabolic process;GO:0043161//proteasome-mediated ubiquitin-dependent protein catabolic process;GO:0042633//hair cycle;GO:0000245//spliceosomal complex …	K15699//RING finger protein 122;K11097//small nuclear ribonucleoprotein E	EDL39643.1//small nuclear ribonucleoprotein E, isoform CRA_a, partial [Mus musculus];XP_021012681.1//RING finger protein 24 isoform X1 [Mus caroli]	4
18073	6046	18088.4	20656.5	0.191532	0.0522491	*	0.00123639	Nid1	GO:0031012//extracellular matrix;GO:0070062//extracellular exosome;GO:0005605//basal lamina;GO:0005615//extracellular space;GO:0071944//cell periphery;GO:0005578//proteinaceous extracellular matrix;GO:0005576//extracellular region;GO:0005604//basement membrane	GO:0043237//laminin-1 binding;GO:0005518//collagen binding;GO:0005509//calcium ion binding;GO:0043236//laminin binding;GO:0050840//extracellular matrix binding;GO:0043394//proteoglycan binding	GO:0022617//extracellular matrix disassembly;GO:0007160//cell-matrix adhesion;GO:0032836//glomerular basement membrane development;GO:0030198//extracellular matrix organization;GO:0010811//positive regulation of cell-substrate adhesion	K06826//nidogen (entactin)	NP_035047.2//nidogen-1 precursor [Mus musculus]	2
80288	5341	2305.12	2691.43	0.223534	0.0522491	*	0.00123369	Bcl9l	GO:0005634//nucleus;GO:0005654//nucleoplasm;GO:0005730//nucleolus	GO:0003713//transcription coactivator activity;GO:0008013//beta-catenin binding	GO:0006351//transcription, DNA-templated;GO:0035019//somatic stem cell population maintenance;GO:0010718//positive regulation of epithelial to mesenchymal transition;GO:0060070//canonical Wnt signaling pathway;GO:0035914//skeletal muscle cell differentiation;GO:0030512//negative regulation of transforming growth factor beta receptor signaling pathway;GO:0045944//positive regulation of transcripti…	K16628//collagen, type VII, alpha;K17481//myosin XVI;K15542//polyadenylation factor subunit 2;K19720//collagen, type III, alpha;K09188//histone-lysine N-methyltransferase MLL3 [EC:2.1.1.43];K16882//protein piccolo	BAD24964.1//BCL9-related beta-catenin-binding protein [Mus musculus];XP_021027193.1//B-cell CLL/lymphoma 9-like protein isoform X1 [Mus caroli]	2
94092	3896	313.075	229.132	-0.450334	0.0522491	*	0.00123215	Trim16	GO:0016605//PML body;GO:0005829//cytosol;GO:0005622//intracellular;GO:0005886//plasma membrane;GO:0005737//cytoplasm	GO:0003677//DNA binding;GO:0032089//NACHT domain binding;GO:0008270//zinc ion binding;GO:0019966//interleukin-1 binding	GO:0048386//positive regulation of retinoic acid receptor signaling pathway;GO:0050718//positive regulation of interleukin-1 beta secretion;GO:0043967//histone H4 acetylation;GO:0043966//histone H3 acetylation;GO:0060416//response to growth hormone;GO:0045618//positive regulation of keratinocyte differentiation;GO:0045893//positive regulation of transcription, DNA-templated	K12006//tripartite motif-containing protein 16	NP_444399.2//tripartite motif-containing protein 16 [Mus musculus]	2
16842	3263	249.599	337.835	0.436707	0.0524928	*	0.00124531	Lef1	GO:0005634//nucleus;GO:0005667//transcription factor complex;GO:0032993//protein-DNA complex;GO:0005737//cytoplasm;GO:1990907//beta-catenin-TCF complex	GO:0000978//RNA polymerase II proximal promoter sequence-specific DNA binding;GO:0070016//armadillo repeat domain binding;GO:0001077//transcriptional activator activity, RNA polymerase II proximal promoter sequence-specific DNA binding;GO:0003705//transcription factor activity, RNA polymerase II distal enhancer sequence-specific binding;GO:0070742//C2H2 zinc finger domain binding;GO:0003682//chro…	GO:0060033//anatomical structure regression;GO:0060561//apoptotic process involved in morphogenesis;GO:0060710//chorio-allantoic fusion;GO:0000122//negative regulation of transcription from RNA polymerase II promoter;GO:1902262//apoptotic process involved in blood vessel morphogenesis;GO:0001756//somitogenesis;GO:0048341//paraxial mesoderm formation;GO:0060021//palate development;GO:0001837//epit…	K04492//lymphoid enhancer-binding factor 1	XP_021564786.1//lymphoid enhancer-binding factor 1 isoform X1 [Carlito syrichta];NP_001263331.1//lymphoid enhancer-binding factor 1 isoform b [Mus musculus]	1;4
223593	4038	2329.42	2020.15	-0.205504	0.0533352	*	0.0012705	E430025E21Rik	GO:0005768//endosome;GO:0005783//endoplasmic reticulum;GO:0005829//cytosol;GO:0071203//WASH complex;GO:0005769//early endosome	NA	GO:0016197//endosomal transport;GO:0090306//spindle assembly involved in meiosis;GO:0040038//polar body extrusion after meiotic divisions;GO:0042632//cholesterol homeostasis;GO:0001556//oocyte maturation;GO:0015031//protein transport	K18464//WASH complex subunit strumpellin	NP_705776.2//WASH complex subunit 5 [Mus musculus]	2
20324	3069	872.112	1052.59	0.271353	0.0533352	*	0.00127172	Sdpr	GO:0005901//caveola;GO:0045121//membrane raft;GO:0005829//cytosol;GO:0005737//cytoplasm	GO:0005080//protein kinase C binding;GO:0001786//phosphatidylserine binding	GO:0045944//positive regulation of transcription from RNA polymerase II promoter;GO:0097320//plasma membrane tubulation	K19387//polymerase I and transcript release factor	NP_620080.1//caveolae-associated protein 2 [Mus musculus]	1
100342	2288	713.389	545.547	-0.386984	0.0535035	*	0.00127896	Fam46b	NA	GO:0016779//nucleotidyltransferase activity	NA	K11651//SWI/SNF-related matrix-associated actin-dependent regulator of chromatin subfamily E, member 1;K05742//solute carrier family 9 (sodium/hydrogen exchanger), member 1;K19720//collagen, type III, alpha	NP_780516.1//protein FAM46B [Mus musculus]	6
17319	554	1745.13	2104.45	0.270111	0.0542886	*	0.00130099	Mif	GO:0070062//extracellular exosome;GO:0005654//nucleoplasm;GO:0005615//extracellular space;GO:0043209//myelin sheath;GO:0005737//cytoplasm;GO:0031982//vesicle;GO:0009986//cell surface;GO:0005829//cytosol;GO:0005576//extracellular region	GO:0002020//protease binding;GO:0050178//phenylpyruvate tautomerase activity;GO:0005125//cytokine activity;GO:0042802//identical protein binding;GO:0004167//dopachrome isomerase activity;GO:0005102//receptor binding;GO:0042056//chemoattractant activity;GO:0005126//cytokine receptor binding	GO:0050731//positive regulation of peptidyl-tyrosine phosphorylation;GO:0010760//negative regulation of macrophage chemotaxis;GO:0042127//regulation of cell proliferation;GO:0007166//cell surface receptor signaling pathway;GO:0007420//brain development;GO:0030890//positive regulation of B cell proliferation;GO:0032760//positive regulation of tumor necrosis factor production;GO:0071157//negative r…	K07253//phenylpyruvate tautomerase [EC:5.3.2.1]	NP_034928.1//macrophage migration inhibitory factor [Mus musculus]	2
11757	1445	905.084	1092.73	0.271813	0.055683	*	0.00134026	Prdx3	GO:0070062//extracellular exosome;GO:0043209//myelin sheath;GO:0005737//cytoplasm;GO:0008385//IkappaB kinase complex;GO:0005829//cytosol;GO:0043234//protein complex;GO:0005739//mitochondrion;GO:0005769//early endosome	GO:0008022//protein C-terminus binding;GO:0043027//cysteine-type endopeptidase inhibitor activity involved in apoptotic process;GO:0042802//identical protein binding;GO:0019900//kinase binding;GO:0008379//thioredoxin peroxidase activity;GO:0019901//protein kinase binding	GO:0034614//cellular response to reactive oxygen species;GO:0030099//myeloid cell differentiation;GO:0032496//response to lipopolysaccharide;GO:0045454//cell redox homeostasis;GO:0001893//maternal placenta development;GO:0051092//positive regulation of NF-kappaB transcription factor activity;GO:0043066//negative regulation of apoptotic process;GO:0033673//negative regulation of kinase activity;GO…	K20011//peroxiredoxin 3 [EC:1.11.1.15]	NP_031478.1//thioredoxin-dependent peroxide reductase, mitochondrial precursor [Mus musculus]	2
17713	3338	752.337	943.54	0.326704	0.055683	*	0.00134699	Grpel1	GO:0005759//mitochondrial matrix;GO:0005634//nucleus;GO:0005739//mitochondrion;GO:0001405//presequence translocase-associated import motor	GO:0051082//unfolded protein binding;GO:0051087//chaperone binding;GO:0000774//adenyl-nucleotide exchange factor activity;GO:0042803//protein homodimerization activity	GO:0006457//protein folding;GO:0030150//protein import into mitochondrial matrix	K03687//molecular chaperone GrpE	XP_021066618.1//grpE protein homolog 1, mitochondrial [Mus pahari]	2
239463	2089	7.51982	18.4503	1.29487	0.055683	*	0.00134782	Fam83a	GO:0005737//cytoplasm	GO:0036312//phosphatidylinositol 3-kinase regulatory subunit binding;GO:0019901//protein kinase binding	GO:0008283//cell proliferation;GO:0007173//epidermal growth factor receptor signaling pathway	K16805//protein FAM83D	NP_776287.2//protein FAM83A [Mus musculus]	2
13527	6166	93.2926	53.4952	-0.802353	0.055683	*	0.00134233	Dtna	GO:0043234//protein complex;GO:0016014//dystrobrevin complex;GO:0042383//sarcolemma;GO:0030054//cell junction;GO:0045202//synapse;GO:0005737//cytoplasm	GO:0008270//zinc ion binding	NA	K10366//dystrophin	XP_003365574.1//PREDICTED: dystrobrevin alpha isoform X17 [Equus caballus];XP_017173301.1//PREDICTED: dystrobrevin alpha isoform X4 [Mus musculus];EDK96977.1//dystrobrevin alpha, isoform CRA_b, partial [Mus musculus];XP_021541975.1//dystrobrevin alpha isoform X8 [Neomonachus schauinslandi];NP_001272736.1//dystrobrevin alpha isoform a [Mus musculus]	4;1
21452	2059	251.707	357.053	0.504394	0.0560055	*	0.001359	Tcn2	GO:0070062//extracellular exosome;GO:0005615//extracellular space	GO:0046872//metal ion binding;GO:0031419//cobalamin binding	GO:0015889//cobalamin transport;GO:0006824//cobalt ion transport	K14619//transcobalamin-2	NP_056564.1//transcobalamin-2 precursor [Mus musculus]	1;3
12876	2183	6134.69	5353.1	-0.196618	0.056311	*	0.0013698	Cpe	GO:0030425//dendrite;GO:0030658//transport vesicle membrane;GO:0070062//extracellular exosome;GO:0030667//secretory granule membrane;GO:0005615//extracellular space;GO:0043204//perikaryon;GO:0097060//synaptic membrane;GO:0043025//neuronal cell body;GO:0030141//secretory granule;GO:0045121//membrane raft;GO:0005794//Golgi apparatus;GO:0005576//extracellular region;GO:0031045//dense core granule	GO:0004180//carboxypeptidase activity;GO:0050839//cell adhesion molecule binding;GO:0008233//peptidase activity;GO:0042043//neurexin family protein binding;GO:0004181//metallocarboxypeptidase activity;GO:0050897//cobalt ion binding;GO:0004185//serine-type carboxypeptidase activity;GO:0019904//protein domain specific binding;GO:0008270//zinc ion binding	GO:0006518//peptide metabolic process;GO:0072657//protein localization to membrane;GO:0043171//peptide catabolic process;GO:0016486//peptide hormone processing;GO:0016485//protein processing;GO:0016055//Wnt signaling pathway;GO:0034230//enkephalin processing;GO:0003214//cardiac left ventricle morphogenesis;GO:2000173//negative regulation of branching morphogenesis of a nerve;GO:0030070//insulin p…	K01294//carboxypeptidase E [EC:3.4.17.10]	NP_038522.2//carboxypeptidase E preproprotein [Mus musculus]	4
77976	5032	237.39	147.746	-0.684135	0.0575141	*	0.00140253	Nuak1	GO:0005634//nucleus;GO:0015630//microtubule cytoskeleton;GO:0001650//fibrillar center;GO:0005737//cytoplasm	GO:0004674//protein serine/threonine kinase activity;GO:0005524//ATP binding;GO:0002039//p53 binding	GO:0007155//cell adhesion;GO:0035507//regulation of myosin-light-chain-phosphatase activity;GO:0006468//protein phosphorylation;GO:2000772//regulation of cellular senescence;GO:0035556//intracellular signal transduction;GO:0030155//regulation of cell adhesion;GO:0006974//cellular response to DNA damage stimulus	K08800//NUAK family, SNF1-like kinase [EC:2.7.11.1]	EDL21399.1//ZNUAK family, SNF1-like kinase, 1, partial [Mus musculus]	1
233870	1718	1096.53	1334.16	0.282988	0.0582759	*	0.00142462	Tufm	GO:0016020//membrane;GO:0070062//extracellular exosome;GO:0042645//mitochondrial nucleoid;GO:0043209//myelin sheath;GO:0005743//mitochondrial inner membrane;GO:0005739//mitochondrion	GO:0003723//RNA binding;GO:0003746//translation elongation factor activity;GO:0005525//GTP binding;GO:0003924//GTPase activity	GO:0006414//translational elongation;GO:0045471//response to ethanol	K02358//elongation factor Tu	NP_766333.1//elongation factor Tu, mitochondrial isoform 1 [Mus musculus];EDL17376.1//mCG22399, isoform CRA_d, partial [Mus musculus]	1;3
13824	3853	183.398	125.654	-0.545525	0.0588321	*	0.00144176	Epb41l4a	GO:0005856//cytoskeleton;GO:0005737//cytoplasm	GO:0008092//cytoskeletal protein binding;GO:0005200//structural constituent of cytoskeleton	GO:0031032//actomyosin structure organization	K18037//tyrosine-protein phosphatase non-receptor type 4 [EC:3.1.3.48];K21111//band 4.1-like protein 4B	NP_038540.2//band 4.1-like protein 4A [Mus musculus];XP_021069950.1//band 4.1-like protein 4A isoform X1 [Mus pahari]	2
110454	961	1022.2	818.395	-0.320807	0.0589178	*	0.0014474	Ly6a	GO:0009897//external side of plasma membrane;GO:0005622//intracellular;GO:0031225//anchored component of membrane	NA	NA	K06846//lymphocyte antigen 6 complex locus protein D/E/G6/H	EDL29471.1//lymphocyte antigen 6 complex, locus A, isoform CRA_b, partial [Mus musculus]	1;3
22673	3555	129.048	82.1675	-0.651272	0.0601955	*	0.00148242	Zfp185	GO:0005925//focal adhesion;GO:0015629//actin cytoskeleton;GO:0005737//cytoplasm	GO:0051015//actin filament binding;GO:0046872//metal ion binding	NA	K07748//sterol-4alpha-carboxylate 3-dehydrogenase (decarboxylating) [EC:1.1.1.170]	EDL26554.1//zinc finger protein 185, isoform CRA_a, partial [Mus musculus]	1;3
18792	2343	90.0074	53.2222	-0.758015	0.0602906	*	0.00148839	Plau	GO:0070062//extracellular exosome;GO:0005615//extracellular space;GO:0009986//cell surface;GO:0005925//focal adhesion	GO:0004252//serine-type endopeptidase activity;GO:0016301//kinase activity	GO:0042730//fibrinolysis;GO:0030335//positive regulation of cell migration;GO:0042127//regulation of cell proliferation;GO:0014909//smooth muscle cell migration;GO:0001666//response to hypoxia;GO:0031639//plasminogen activation;GO:0033628//regulation of cell adhesion mediated by integrin;GO:0006508//proteolysis;GO:2000097//regulation of smooth muscle cell-matrix adhesion;GO:0010469//regulation of…	K01348//urokinase plasminogen activator [EC:3.4.21.73]	NP_032899.1//urokinase-type plasminogen activator precursor [Mus musculus]	3
12388	5175	3456.93	3027.03	-0.191591	0.0609494	*	0.00150832	Ctnnd1	GO:0016020//membrane;GO:0070062//extracellular exosome;GO:0005634//nucleus;GO:0005915//zonula adherens;GO:0030027//lamellipodium;GO:0005737//cytoplasm;GO:0030496//midbody;GO:0030426//growth cone;GO:0005913//cell-cell adherens junction;GO:0005911//cell-cell junction;GO:0005829//cytosol;GO:0005923//bicellular tight junction;GO:0043197//dendritic spine;GO:0045202//synapse;GO:0005886//plasma membrane	GO:0050839//cell adhesion molecule binding;GO:0019904//protein domain specific binding;GO:0005102//receptor binding;GO:0019901//protein kinase binding;GO:0045296//cadherin binding	GO:1900086//positive regulation of peptidyl-tyrosine autophosphorylation;GO:0001738//morphogenesis of a polarized epithelium;GO:0001822//kidney development;GO:0010954//positive regulation of protein processing;GO:0030216//keratinocyte differentiation;GO:0007420//brain development;GO:0090090//negative regulation of canonical Wnt signaling pathway;GO:0098609//cell-cell adhesion;GO:0007155//cell adh…	K05690//catenin (cadherin-associated protein), delta 1	NP_001341995.1//catenin delta-1 isoform 5 [Mus musculus];BAC41421.1//mKIAA0384 protein, partial [Mus musculus];EDL27288.1//catenin (cadherin associated protein), delta 1, isoform CRA_b, partial [Mus musculus];XP_006498694.1//PREDICTED: catenin delta-1 isoform X2 [Mus musculus];XP_006498696.1//PREDICTED: catenin delta-1 isoform X4 [Mus musculus]	1;4
20480	4492	327.193	434.798	0.410204	0.0621989	*	0.00154299	Clpb	GO:0005739//mitochondrion	GO:0005524//ATP binding;GO:0016887//ATPase activity	GO:0034605//cellular response to heat	K03695//ATP-dependent Clp protease ATP-binding subunit ClpB	NP_033217.1//caseinolytic peptidase B protein homolog [Mus musculus]	3
170625	4466	1808.66	1538.63	-0.233281	0.0627761	*	0.00156109	Snx18	GO:0070062//extracellular exosome;GO:0030426//growth cone;GO:0031234//extrinsic component of cytoplasmic side of plasma membrane;GO:0031410//cytoplasmic vesicle;GO:0030136//clathrin-coated vesicle;GO:0043025//neuronal cell body;GO:0030659//cytoplasmic vesicle membrane	GO:0005546//phosphatidylinositol-4,5-bisphosphate binding;GO:0035091//phosphatidylinositol binding	GO:0016197//endosomal transport;GO:0000281//mitotic cytokinesis;GO:0036089//cleavage furrow formation;GO:0006897//endocytosis;GO:0043547//positive regulation of GTPase activity;GO:0015031//protein transport	K17923//sorting nexin-9/18/33	EDL18387.1//sorting nexin associated golgi protein 1, partial [Mus musculus]	4
326618	2082	5257.98	4517	-0.219145	0.0634382	*	0.00158228	Tpm4	GO:0016020//membrane;GO:0070062//extracellular exosome;GO:0001725//stress fiber;GO:0005925//focal adhesion;GO:0002102//podosome;GO:0015629//actin cytoskeleton;GO:0005862//muscle thin filament tropomyosin;GO:0005737//cytoplasm;GO:0030863//cortical cytoskeleton	GO:0051015//actin filament binding;GO:0046872//metal ion binding;GO:0042802//identical protein binding;GO:0046982//protein heterodimerization activity;GO:0008307//structural constituent of muscle;GO:0042803//protein homodimerization activity	GO:0001649//osteoblast differentiation;GO:0007015//actin filament organization;GO:0006936//muscle contraction	K10375//tropomyosin 4	NP_001001491.1//tropomyosin alpha-4 chain [Mus musculus]	1
16598	1816	211.175	142.95	-0.562927	0.0634382	*	0.00158519	Klf2	GO:0005634//nucleus;GO:0000790//nuclear chromatin	GO:0000981//RNA polymerase II transcription factor activity, sequence-specific DNA binding;GO:0046872//metal ion binding;GO:0003677//DNA binding;GO:0043565//sequence-specific DNA binding;GO:0003700//DNA binding transcription factor activity	GO:0071409//cellular response to cycloheximide;GO:0071498//cellular response to fluid shear stress;GO:0032715//negative regulation of interleukin-6 production;GO:0071356//cellular response to tumor necrosis factor;GO:0045893//positive regulation of transcription, DNA-templated;GO:0071499//cellular response to laminar fluid shear stress;GO:0071347//cellular response to interleukin-1;GO:0071407//ce…	K17845//krueppel-like factor 2	AAA86728.1//Kruppel-like factor LKLF [Mus musculus]	2
76219	1580	29.474	58.0564	0.978011	0.0638574	*	0.00159951	Arxes1	GO:0005783//endoplasmic reticulum;GO:0031090//organelle membrane;GO:0016021//integral component of membrane;GO:0005787//signal peptidase complex	GO:0008233//peptidase activity	GO:0045047//protein targeting to ER;GO:0045444//fat cell differentiation;GO:0006465//signal peptide processing	K12948//signal peptidase complex subunit 3 [EC:3.4.-.-]	NP_083817.1//adipocyte-related X-chromosome expressed sequence 1 [Mus musculus]	3
70021	1435	1208.33	1561.49	0.369907	0.0640321	*	0.00161332	Nt5dc2	NA	GO:0046872//metal ion binding;GO:0008253//5'-nucleotidase activity	NA	K01081//5'-nucleotidase [EC:3.1.3.5]	XP_021036814.1//5'-nucleotidase domain-containing protein 2 [Mus caroli];XP_006519570.1//PREDICTED: 5'-nucleotidase domain-containing protein 2 isoform X1 [Mus musculus]	1
19387	2955	731.817	887.988	0.279059	0.0640321	*	0.00161745	Rangap1	NA	NA	NA	K14319//Ran GTPase-activating protein 1	ERE85363.1//ran GTPase-activating protein 1 [Cricetulus griseus];ERE85362.1//ran GTPase-activating protein 1 [Cricetulus griseus]	1;4
215798	6505	174.589	118.543	-0.558557	0.0640321	*	0.00161443	Adgrg6	NA	NA	NA	K08463//G protein-coupled receptor 126	XP_006512744.1//PREDICTED: G-protein coupled receptor 126 isoform X4 [Mus musculus];XP_006512742.1//PREDICTED: G-protein coupled receptor 126 isoform X2 [Mus musculus]	3
240514	4397	789.179	952.53	0.271412	0.0640321	*	0.00161931	Ccdc85b	GO:0005654//nucleoplasm;GO:0005634//nucleus;GO:0005829//cytosol;GO:0042734//presynaptic membrane;GO:0005813//centrosome;GO:0005737//cytoplasm;GO:0043005//neuron projection	GO:0000978//RNA polymerase II proximal promoter sequence-specific DNA binding;GO:0000977//RNA polymerase II regulatory region sequence-specific DNA binding;GO:0001077//transcriptional activator activity, RNA polymerase II proximal promoter sequence-specific DNA binding	GO:0034097//response to cytokine;GO:0032570//response to progesterone;GO:0007296//vitellogenesis;GO:0009629//response to gravity;GO:0061614//pri-miRNA transcription from RNA polymerase II promoter;GO:0043065//positive regulation of apoptotic process;GO:0051091//positive regulation of DNA binding transcription factor activity;GO:0060674//placenta blood vessel development;GO:0008285//negative regul…	K16758//coiled-coil domain-containing protein 85B;K04502//fos-like antigen 1	NP_941018.1//coiled-coil domain-containing protein 85B isoform 1 [Mus musculus];NP_034365.1//fos-related antigen 1 [Mus musculus]	1;4
16319	3217	422.77	538.857	0.350032	0.0648473	*	0.00164383	Incenp	GO:0010369//chromocenter;GO:0005634//nucleus;GO:0005874//microtubule;GO:0000800//lateral element;GO:0000775//chromosome, centromeric region;GO:0030496//midbody;GO:0000801//central element;GO:0043234//protein complex;GO:0005721//pericentric heterochromatin;GO:0016604//nuclear body;GO:0005829//cytosol;GO:0005819//spindle;GO:0000795//synaptonemal complex;GO:0000777//condensed chromosome kinetochore;…	NA	GO:0007059//chromosome segregation;GO:0000910//cytokinesis	K11515//inner centromere protein	XP_006526771.2//PREDICTED: inner centromere protein isoform X2 [Mus musculus];XP_006526770.2//PREDICTED: inner centromere protein isoform X1 [Mus musculus]	3
54519	2540	971.152	1247.04	0.360736	0.0649996	*	0.0016516	Apbb1ip	GO:0042101//T cell receptor complex;GO:0005856//cytoskeleton;GO:0005925//focal adhesion;GO:0005829//cytosol;GO:0005886//plasma membrane;GO:0030027//lamellipodium	NA	GO:0002291//T cell activation via T cell receptor contact with antigen bound to MHC molecule on antigen presenting cell;GO:0007165//signal transduction;GO:0045785//positive regulation of cell adhesion	K17704//amyloid beta A4 precursor protein-binding family B member 1-interacting protein	NP_062329.2//amyloid beta A4 precursor protein-binding family B member 1-interacting protein [Mus musculus]	2
12331	2753	3720.73	3302.27	-0.172128	0.0655959	*	0.00167071	Cap1	GO:0070062//extracellular exosome;GO:0005615//extracellular space;GO:0005925//focal adhesion;GO:0005737//cytoplasm;GO:0030864//cortical actin cytoskeleton;GO:0005829//cytosol;GO:0005576//extracellular region;GO:0005886//plasma membrane	GO:0003779//actin binding;GO:0008179//adenylate cyclase binding	GO:0000902//cell morphogenesis;GO:0007165//signal transduction;GO:0030036//actin cytoskeleton organization;GO:0045761//regulation of adenylate cyclase activity;GO:0001667//ameboidal-type cell migration;GO:0008154//actin polymerization or depolymerization;GO:0002576//platelet degranulation;GO:0007163//establishment or maintenance of cell polarity;GO:0006898//receptor-mediated endocytosis	K17261//adenylyl cyclase-associated protein	EDL30398.1//CAP, adenylate cyclase-associated protein 1 (yeast), isoform CRA_a, partial [Mus musculus];EDL30399.1//CAP, adenylate cyclase-associated protein 1 (yeast), isoform CRA_b, partial [Mus musculus]	4;1
19895	1789	205.301	278.238	0.43858	0.06564	*	0.00167973	Rpia	GO:0043231//intracellular membrane-bounded organelle	GO:0030246//carbohydrate binding;GO:0048029//monosaccharide binding;GO:0042802//identical protein binding;GO:0004751//ribose-5-phosphate isomerase activity	GO:0019693//ribose phosphate metabolic process;GO:0006098//pentose-phosphate shunt;GO:0009052//pentose-phosphate shunt, non-oxidative branch;GO:0006014//D-ribose metabolic process	K01807//ribose 5-phosphate isomerase A [EC:5.3.1.6]	NP_033101.2//ribose-5-phosphate isomerase [Mus musculus]	2
50915	1978	279.511	205.709	-0.442302	0.06564	*	0.00167639	Grb14	GO:0005768//endosome;GO:0043231//intracellular membrane-bounded organelle;GO:0010008//endosome membrane;GO:0005794//Golgi apparatus;GO:0005886//plasma membrane;GO:0005737//cytoplasm	GO:0005070//SH3/SH2 adaptor activity;GO:0042802//identical protein binding;GO:0030971//receptor tyrosine kinase binding;GO:0042803//protein homodimerization activity;GO:0051219//phosphoprotein binding	GO:0032869//cellular response to insulin stimulus;GO:0046627//negative regulation of insulin receptor signaling pathway;GO:0008286//insulin receptor signaling pathway;GO:0007165//signal transduction;GO:1904145//negative regulation of meiotic cell cycle process involved in oocyte maturation;GO:0035556//intracellular signal transduction	K20064//growth factor receptor-bound protein 10	NP_057928.1//growth factor receptor-bound protein 14 [Mus musculus]	1
66445	1194	1087.81	1319.97	0.27907	0.0663688	*	0.00170238	Cyc1	GO:0016020//membrane;GO:0005634//nucleus;GO:0005750//mitochondrial respiratory chain complex III;GO:0005743//mitochondrial inner membrane;GO:0005739//mitochondrion	GO:0046872//metal ion binding;GO:0020037//heme binding;GO:0045155//electron transporter, transferring electrons from CoQH2-cytochrome c reductase complex and cytochrome c oxidase complex activity;GO:0045153//electron transporter, transferring electrons within CoQH2-cytochrome c reductase complex activity	GO:0033762//response to glucagon;GO:0042776//mitochondrial ATP synthesis coupled proton transport;GO:0006122//mitochondrial electron transport, ubiquinol to cytochrome c	K00413//ubiquinol-cytochrome c reductase cytochrome c1 subunit	NP_079843.1//cytochrome c1, heme protein, mitochondrial [Mus musculus]	2
17448	1297	3370.02	4043.36	0.262796	0.0665738	*	0.00171165	Mdh2	GO:0005759//mitochondrial matrix;GO:0016020//membrane;GO:0070062//extracellular exosome;GO:0005634//nucleus;GO:0043209//myelin sheath;GO:0005743//mitochondrial inner membrane;GO:0005739//mitochondrion	GO:0003723//RNA binding;GO:0046554//malate dehydrogenase (NADP+) activity;GO:0016615//malate dehydrogenase activity;GO:0043621//protein self-association;GO:0042803//protein homodimerization activity;GO:0030060//L-malate dehydrogenase activity	GO:0006099//tricarboxylic acid cycle;GO:0006107//oxaloacetate metabolic process;GO:0006475//internal protein amino acid acetylation;GO:0005975//carbohydrate metabolic process;GO:0009060//aerobic respiration;GO:0006734//NADH metabolic process;GO:0006108//malate metabolic process	K00026//malate dehydrogenase [EC:1.1.1.37]	NP_032643.2//malate dehydrogenase, mitochondrial precursor [Mus musculus]	2
27528	2122	1198.43	948.427	-0.337542	0.0667005	*	0.00171892	Nrep	GO:0005737//cytoplasm	NA	NA	K15190//7SK snRNA methylphosphate capping enzyme [EC:2.1.1.-]	EDK97073.1//DNA segment, human D4S114, isoform CRA_b, partial [Mus musculus];KYM77888.1//hypothetical protein ALC53_11899, partial [Atta colombica]	1;4;2
17965	1762	409.853	310.327	-0.401318	0.0668613	*	0.00172709	Nbl1	GO:0005615//extracellular space	GO:0042803//protein homodimerization activity;GO:0036122//BMP binding;GO:0016015//morphogen activity	GO:0007399//nervous system development;GO:0030514//negative regulation of BMP signaling pathway;GO:0048263//determination of dorsal identity;GO:0035582//sequestering of BMP in extracellular matrix;GO:0045666//positive regulation of neuron differentiation;GO:0048812//neuron projection morphogenesis;GO:0090027//negative regulation of monocyte chemotaxis	K19558//neuroblastoma suppressor of tumorigenicity 1	XP_021055848.1//neuroblastoma suppressor of tumorigenicity 1 isoform X1 [Mus pahari]	2
19703	1429	404.934	313.378	-0.369784	0.0683886	*	0.00177066	Renbp	GO:0070062//extracellular exosome	GO:0050121//N-acylglucosamine 2-epimerase activity;GO:0005524//ATP binding;GO:0004866//endopeptidase inhibitor activity;GO:0042803//protein homodimerization activity	GO:0006051//N-acetylmannosamine metabolic process;GO:0006044//N-acetylglucosamine metabolic process;GO:0019262//N-acetylneuraminate catabolic process	K01787//N-acylglucosamine 2-epimerase [EC:5.1.3.8]	NP_001158176.1//N-acylglucosamine 2-epimerase isoform 2 [Mus musculus];NP_075621.3//N-acylglucosamine 2-epimerase isoform 1 [Mus musculus]	1;3
27387	3158	53.2803	97.7061	0.874846	0.0690807	*	0.00179274	Sh2d3c	GO:0016020//membrane;GO:0005622//intracellular;GO:0005737//cytoplasm	GO:0005070//SH3/SH2 adaptor activity;GO:0005068//transmembrane receptor protein tyrosine kinase adaptor activity;GO:0005085//guanyl-nucleotide exchange factor activity	GO:0007165//signal transduction;GO:0007264//small GTPase mediated signal transduction;GO:0007254//JNK cascade	K08889//tyrosine-protein kinase Fer [EC:2.7.10.2]	EDL08570.1//SH2 domain containing 3C, isoform CRA_a, partial [Mus musculus];NP_038809.1//SH2 domain-containing protein 3C isoform 1 [Mus musculus];XP_021039221.1//SH2 domain-containing protein 3C isoform X3 [Mus caroli]	1;3
381314	3540	879.191	1046.93	0.251915	0.0698185	*	0.00181609	Iars2	NA	NA	NA	K01870//isoleucyl-tRNA synthetase [EC:6.1.1.5]	BAE39055.1//unnamed protein product [Mus musculus]	2
13617	3643	898.817	1126.05	0.325168	0.0699562	*	0.00182611	Ednra	GO:0030315//T-tubule;GO:0016020//membrane;GO:0031965//nuclear membrane;GO:0016021//integral component of membrane;GO:0005886//plasma membrane	GO:0004962//endothelin receptor activity;GO:0004930//G-protein coupled receptor activity	GO:0090184//positive regulation of kidney development;GO:0008217//regulation of blood pressure;GO:0007205//protein kinase C-activating G-protein coupled receptor signaling pathway;GO:0051482//positive regulation of cytosolic calcium ion concentration involved in phospholipase C-activating G-protein coupled signaling pathway;GO:0043084//penile erection;GO:0071260//cellular response to mechanical s…	K04197//endothelin receptor type A	NP_034462.1//endothelin-1 receptor precursor [Mus musculus]	2
269878	10040	1787.09	2064.52	0.208192	0.0699562	*	0.00182809	Megf8	GO:0070062//extracellular exosome;GO:0005634//nucleus;GO:0016021//integral component of membrane	GO:0005509//calcium ion binding	GO:0010468//regulation of gene expression;GO:0055113//epiboly involved in gastrulation with mouth forming second;GO:0003143//embryonic heart tube morphogenesis;GO:0097155//fasciculation of sensory neuron axon;GO:0061371//determination of heart left/right asymmetry;GO:0060971//embryonic heart tube left/right pattern formation;GO:0048842//positive regulation of axon extension involved in axon guida…	K05636//laminin, beta 1	NP_001153872.1//multiple epidermal growth factor-like domains protein 8 precursor [Mus musculus]	1
12492	4729	790.922	977.925	0.306187	0.070349	*	0.00184259	Scarb2	GO:0016020//membrane;GO:0005765//lysosomal membrane;GO:0070062//extracellular exosome;GO:0005925//focal adhesion;GO:0043202//lysosomal lumen;GO:0016021//integral component of membrane;GO:0005764//lysosome	GO:0004872//receptor activity;GO:0019899//enzyme binding	GO:0006622//protein targeting to lysosome;GO:1905123//regulation of glucosylceramidase activity;GO:0010976//positive regulation of neuron projection development	K12384//lysosome membrane protein 2	NP_031670.1//lysosome membrane protein 2 [Mus musculus]	4
94280	2971	1461.41	1227.94	-0.251125	0.0705718	*	0.00185268	Sfxn3	NA	NA	NA	K03351//anaphase-promoting complex subunit 4;K02542//DNA replication licensing factor MCM6 [EC:3.6.4.12];K12822//RNA-binding protein 25	XP_017535748.1//PREDICTED: sideroflexin-3 isoform X2 [Manis javanica];XP_019491902.1//PREDICTED: sideroflexin-3 isoform X3 [Hipposideros armiger];XP_006756599.1//PREDICTED: sideroflexin-3 isoform X1 [Myotis davidii]	1;4
67956	2752	1231.56	1437.06	0.222629	0.0746963	*	0.00196545	Setd8	GO:0005634//nucleus;GO:0005829//cytosol;GO:0005694//chromosome	GO:0016279//protein-lysine N-methyltransferase activity;GO:0003714//transcription corepressor activity;GO:0002039//p53 binding;GO:0018024//histone-lysine N-methyltransferase activity	GO:0043516//regulation of DNA damage response, signal transduction by p53 class mediator;GO:0018026//peptidyl-lysine monomethylation;GO:0045892//negative regulation of transcription, DNA-templated;GO:0000122//negative regulation of transcription from RNA polymerase II promoter;GO:0051301//cell division;GO:0006351//transcription, DNA-templated;GO:0007049//cell cycle	K11428//histone-lysine N-methyltransferase SETD8 [EC:2.1.1.43]	NP_084517.2//N-lysine methyltransferase KMT5A isoform 1 [Mus musculus];NP_001297652.1//N-lysine methyltransferase KMT5A isoform 2 [Mus musculus];XP_002823984.1//PREDICTED: N-lysine methyltransferase SETD8, partial [Pongo abelii]	1;3
380928	6123	270.545	200.705	-0.430789	0.0765439	*	0.00202004	Lmo7	GO:0005913//cell-cell adherens junction;GO:0016324//apical plasma membrane;GO:0005925//focal adhesion	GO:0046872//metal ion binding;GO:0008022//protein C-terminus binding;GO:0042805//actinin binding;GO:0004842//ubiquitin-protein transferase activity	GO:0098609//cell-cell adhesion;GO:0030155//regulation of cell adhesion;GO:0023051//regulation of signaling	K06084//F-box protein 20	NP_963287.2//LIM domain only protein 7 isoform 1 [Mus musculus];XP_006519255.1//PREDICTED: LIM domain only protein 7 isoform X16 [Mus musculus]	2
12039	1773	829.375	1004.51	0.276389	0.0765439	*	0.00203239	Bckdha	NA	GO:0003863//3-methyl-2-oxobutanoate dehydrogenase (2-methylpropanoyl-transferring) activity;GO:0003826//alpha-ketoacid dehydrogenase activity	GO:0009083//branched-chain amino acid catabolic process	K00166//2-oxoisovalerate dehydrogenase E1 component alpha subunit [EC:1.2.4.4]	NP_031559.3//2-oxoisovalerate dehydrogenase subunit alpha, mitochondrial [Mus musculus]	5
20496	6520	759.33	562.348	-0.433265	0.0765439	*	0.00203198	Slc12a2	GO:0070062//extracellular exosome;GO:0016323//basolateral plasma membrane;GO:0016324//apical plasma membrane;GO:0016021//integral component of membrane;GO:0005886//plasma membrane;GO:1903561//extracellular vesicle	GO:0008519//ammonium transmembrane transporter activity;GO:0005524//ATP binding;GO:0042626//ATPase activity, coupled to transmembrane movement of substances;GO:0008511//sodium:potassium:chloride symporter activity;GO:0015377//cation:chloride symporter activity;GO:0019901//protein kinase binding	GO:0030321//transepithelial chloride transport;GO:0006813//potassium ion transport;GO:0007214//gamma-aminobutyric acid signaling pathway;GO:0015696//ammonium transport;GO:0060444//branching involved in mammary gland duct morphogenesis;GO:0045795//positive regulation of cell volume;GO:0007568//aging;GO:0035264//multicellular organism growth;GO:0006972//hyperosmotic response;GO:0050910//detection o…	K10951//solute carrier family 12 (sodium/potassium/chloride transporter), member 2	NP_033220.2//solute carrier family 12 member 2 [Mus musculus]	3
110948	4833	313.249	401.452	0.357917	0.0765439	*	0.00203251	Hlcs	NA	NA	NA	K01942//biotin---protein ligase [EC:6.3.4.9 6.3.4.10 6.3.4.11 6.3.4.15]	XP_006522913.1//PREDICTED: biotin--protein ligase isoform X1 [Mus musculus]	4
218506	1849	298.596	386.497	0.372261	0.0775535	*	0.00206398	Mrps27	GO:0005763//mitochondrial small ribosomal subunit;GO:0005739//mitochondrion;GO:0005737//cytoplasm	GO:0097177//mitochondrial ribosome binding;GO:0000049//tRNA binding;GO:0019843//rRNA binding	GO:0008283//cell proliferation;GO:0070131//positive regulation of mitochondrial translation	K17406//small subunit ribosomal protein S27	NP_776118.2//28S ribosomal protein S27, mitochondrial [Mus musculus]	3
11946	2443	6760.3	7672.78	0.182662	0.0798229	*	0.00212919	Atp5a1	GO:0045261//proton-transporting ATP synthase complex, catalytic core F(1);GO:0016020//membrane;GO:0031012//extracellular matrix;GO:0070062//extracellular exosome;GO:0005753//mitochondrial proton-transporting ATP synthase complex;GO:0043209//myelin sheath;GO:0008180//COP9 signalosome;GO:0005743//mitochondrial inner membrane;GO:0045259//proton-transporting ATP synthase complex;GO:0005739//mitochond…	GO:0003723//RNA binding;GO:0005524//ATP binding;GO:0043532//angiostatin binding;GO:0042288//MHC class I protein binding;GO:0046933//proton-transporting ATP synthase activity, rotational mechanism	GO:0001937//negative regulation of endothelial cell proliferation;GO:0015986//ATP synthesis coupled proton transport;GO:0006754//ATP biosynthetic process;GO:0043536//positive regulation of blood vessel endothelial cell migration;GO:0006629//lipid metabolic process	K02132//F-type H+-transporting ATPase subunit alpha	XP_006973917.1//PREDICTED: ATP synthase subunit alpha, mitochondrial [Peromyscus maniculatus bairdii]	2
259302	8887	571.123	456.422	-0.323433	0.0798504	*	0.00214286	Srgap3	GO:0005737//cytoplasm	GO:0048365//Rac GTPase binding;GO:0005096//GTPase activator activity	GO:0007165//signal transduction;GO:0030336//negative regulation of cell migration	K07526//SLIT-ROBO Rho GTPase activating protein	XP_014412694.1//PREDICTED: SLIT-ROBO Rho GTPase-activating protein 3 isoform X1 [Camelus ferus];NP_536696.4//SLIT-ROBO Rho GTPase-activating protein 3 [Mus musculus]	4
54616	5995	780.251	929.837	0.253039	0.0798504	*	0.00214434	Extl3	GO:0005783//endoplasmic reticulum;GO:0005794//Golgi apparatus;GO:0016021//integral component of membrane	GO:0016757//transferase activity, transferring glycosyl groups	GO:0006486//protein glycosylation;GO:0015012//heparan sulfate proteoglycan biosynthetic process	K02370//alpha-1,4-N-acetylglucosaminyltransferase EXTL3 [EC:2.4.1.223 2.4.1.224]	BAD90409.1//mKIAA0519 protein, partial [Mus musculus]	3
56463	3482	3432.12	3906.63	0.186822	0.0798504	*	0.00214318	Snd1	GO:0016020//membrane;GO:0070062//extracellular exosome;GO:0005634//nucleus;GO:0042470//melanosome;GO:0005737//cytoplasm;GO:0097433//dense body;GO:0005829//cytosol;GO:0005739//mitochondrion;GO:0016442//RISC complex	GO:0003723//RNA binding;GO:0004518//nuclease activity;GO:0045296//cadherin binding	GO:0006401//RNA catabolic process;GO:0001649//osteoblast differentiation;GO:0006355//regulation of transcription, DNA-templated;GO:0006351//transcription, DNA-templated;GO:0031047//gene silencing by RNA	K15979//staphylococcal nuclease domain-containing protein 1	NP_062750.2//staphylococcal nuclease domain-containing protein 1 [Mus musculus]	2
107823	7047	623.292	766.929	0.299185	0.080259	*	0.00216015	Whsc1	GO:0005634//nucleus;GO:0005694//chromosome	GO:0046872//metal ion binding;GO:0003682//chromatin binding;GO:0043565//sequence-specific DNA binding;GO:0018024//histone-lysine N-methyltransferase activity	GO:0060348//bone development;GO:0010452//histone H3-K36 methylation;GO:0006355//regulation of transcription, DNA-templated;GO:2001032//regulation of double-strand break repair via nonhomologous end joining;GO:0006351//transcription, DNA-templated;GO:0003149//membranous septum morphogenesis;GO:0003290//atrial septum secundum morphogenesis;GO:0000122//negative regulation of transcription from RNA p…	K11424//histone-lysine N-methyltransferase NSD2 [EC:2.1.1.43]	XP_021018669.1//histone-lysine N-methyltransferase NSD2 isoform X2 [Mus caroli];XP_021018670.1//histone-lysine N-methyltransferase NSD2 isoform X3 [Mus caroli];NP_001074571.2//histone-lysine N-methyltransferase NSD2 isoform 1 [Mus musculus]	1;2
234593	2938	225.741	163.69	-0.4637	0.0811497	*	0.00218901	Ndrg4	GO:0031253//cell projection membrane;GO:0016323//basolateral plasma membrane;GO:0005829//cytosol;GO:0005737//cytoplasm	NA	GO:0008542//visual learning;GO:0048662//negative regulation of smooth muscle cell proliferation;GO:0060973//cell migration involved in heart development;GO:0007165//signal transduction;GO:0007420//brain development;GO:0014912//negative regulation of smooth muscle cell migration;GO:2001135//regulation of endocytic recycling;GO:0048278//vesicle docking;GO:0010642//negative regulation of platelet-de…	K18266//protein NDRG1	XP_016011470.1//PREDICTED: protein NDRG4 isoform X3 [Rousettus aegyptiacus];XP_016011468.1//PREDICTED: protein NDRG4 isoform X1 [Rousettus aegyptiacus]	1;3
18830	1806	1736.94	1437.41	-0.273077	0.081199	*	0.00219523	Pltp	GO:0005615//extracellular space;GO:0034364//high-density lipoprotein particle	GO:1904121//phosphatidylethanolamine transporter activity;GO:1990050//phosphatidic acid transporter activity;GO:0031210//phosphatidylcholine binding;GO:0070300//phosphatidic acid binding;GO:0019992//diacylglycerol binding;GO:0008289//lipid binding;GO:0005319//lipid transporter activity;GO:0097001//ceramide binding;GO:0035620//ceramide transporter activity;GO:0008429//phosphatidylethanolamine bind…	GO:0010875//positive regulation of cholesterol efflux;GO:0030317//flagellated sperm motility;GO:0010189//vitamin E biosynthetic process;GO:0015914//phospholipid transport;GO:0006869//lipid transport;GO:0034375//high-density lipoprotein particle remodeling;GO:0035627//ceramide transport;GO:0006629//lipid metabolic process	K08761//phospholipid transfer protein	NP_035255.1//phospholipid transfer protein precursor [Mus musculus]	2
11787	6663	2183.23	1870.55	-0.223002	0.081423	*	0.00220866	Apbb2	GO:0005634//nucleus;GO:0005737//cytoplasm	GO:0001540//amyloid-beta binding;GO:0008134//transcription factor binding;GO:0035035//histone acetyltransferase binding	GO:0030308//negative regulation of cell growth;GO:0030048//actin filament-based movement;GO:0006355//regulation of transcription, DNA-templated;GO:0043066//negative regulation of apoptotic process;GO:0007050//cell cycle arrest;GO:0043065//positive regulation of apoptotic process;GO:0001764//neuron migration;GO:0030198//extracellular matrix organization;GO:0007411//axon guidance;GO:0050821//protei…	K04530//amyloid beta A4 precursor protein-binding family B member 2	XP_017176109.1//PREDICTED: amyloid beta A4 precursor protein-binding family B member 2 isoform X3 [Mus musculus];NP_001188342.1//amyloid beta A4 precursor protein-binding family B member 2 isoform 2 [Mus musculus];NP_033816.1//amyloid beta A4 precursor protein-binding family B member 2 isoform 1 [Mus musculus];XP_021017672.1//amyloid beta A4 precursor protein-binding family B member 2 isoform X4 …	1;2
56431	1918	4403	3622.85	-0.281362	0.081423	*	0.00221109	Dstn	GO:0070062//extracellular exosome;GO:0030864//cortical actin cytoskeleton;GO:0005737//cytoplasm	GO:0051015//actin filament binding	GO:0030836//positive regulation of actin filament depolymerization;GO:0030043//actin filament fragmentation;GO:0030042//actin filament depolymerization;GO:0051014//actin filament severing	K10363//destrin (actin-depolymerizing factor)	NP_062745.1//destrin [Mus musculus]	2
19055	4832	2995.88	2600.21	-0.204356	0.0816222	*	0.00222141	Ppp3ca	GO:0016020//membrane;GO:0005634//nucleus;GO:0005654//nucleoplasm;GO:0098794//postsynapse;GO:0030018//Z disc;GO:0005829//cytosol;GO:0042383//sarcolemma;GO:0005739//mitochondrion;GO:0005955//calcineurin complex	GO:0046982//protein heterodimerization activity;GO:0004722//protein serine/threonine phosphatase activity;GO:0046983//protein dimerization activity;GO:0046872//metal ion binding;GO:0004721//phosphoprotein phosphatase activity;GO:0005509//calcium ion binding;GO:0008144//drug binding;GO:0005516//calmodulin binding;GO:0016018//cyclosporin A binding;GO:0004723//calcium-dependent protein serine/threon…	GO:0051533//positive regulation of NFAT protein import into nucleus;GO:0035690//cellular response to drug;GO:0045807//positive regulation of endocytosis;GO:0033555//multicellular organismal response to stress;GO:0033173//calcineurin-NFAT signaling cascade;GO:0042110//T cell activation;GO:0019722//calcium-mediated signaling;GO:0050774//negative regulation of dendrite morphogenesis;GO:0006816//calc…	K04348//serine/threonine-protein phosphatase 2B catalytic subunit [EC:3.1.3.16]	NP_058737.1//serine/threonine-protein phosphatase 2B catalytic subunit alpha isoform [Rattus norvegicus];NP_001280551.1//serine/threonine-protein phosphatase 2B catalytic subunit alpha isoform isoform 2 [Mus musculus]	1;5
140570	6487	5887.09	5162.68	-0.189434	0.0842906	*	0.00229911	Plxnb2	GO:0070062//extracellular exosome;GO:0009986//cell surface;GO:0005887//integral component of plasma membrane;GO:0016021//integral component of membrane	GO:0017154//semaphorin receptor activity	GO:0007162//negative regulation of cell adhesion;GO:0010976//positive regulation of neuron projection development;GO:0050772//positive regulation of axonogenesis;GO:0008360//regulation of cell shape;GO:0007420//brain development;GO:0001932//regulation of protein phosphorylation;GO:0007405//neuroblast proliferation;GO:0043087//regulation of GTPase activity;GO:2001222//regulation of neuron migratio…	K06821//plexin B	NP_001101576.1//plexin-B2 precursor [Rattus norvegicus];NP_620088.2//plexin-B2 precursor [Mus musculus]	1;3;2
16412	4194	8209.15	7353.92	-0.158719	0.0863741	*	0.00236114	Itgb1	GO:0016020//membrane;GO:0009897//external side of plasma membrane;GO:0031410//cytoplasmic vesicle;GO:0031594//neuromuscular junction;GO:0032587//ruffle membrane;GO:0042470//melanosome;GO:0005737//cytoplasm;GO:0043235//receptor complex;GO:0071438//invadopodium membrane;GO:0034666//integrin alpha2-beta1 complex;GO:0034665//integrin alpha1-beta1 complex;GO:0035748//myelin sheath abaxonal region;GO:0…	GO:0002020//protease binding;GO:0098639//collagen binding involved in cell-matrix adhesion;GO:0050839//cell adhesion molecule binding;GO:0004872//receptor activity;GO:0001968//fibronectin binding;GO:0019960//C-X3-C chemokine binding;GO:0046982//protein heterodimerization activity;GO:0043236//laminin binding;GO:0045296//cadherin binding;GO:0003779//actin binding;GO:0046872//metal ion binding;GO:00…	GO:0008542//visual learning;GO:0071404//cellular response to low-density lipoprotein particle stimulus;GO:0016477//cell migration;GO:0048675//axon extension;GO:0007159//leukocyte cell-cell adhesion;GO:0031623//receptor internalization;GO:0048738//cardiac muscle tissue development;GO:0043547//positive regulation of GTPase activity;GO:0050901//leukocyte tethering or rolling;GO:0008354//germ cell mi…	K05719//integrin beta 1	NP_034708.1//integrin beta-1 precursor [Mus musculus]	2
64074	2832	318.911	235.148	-0.439584	0.0871819	*	0.00239372	Smoc2	GO:0005614//interstitial matrix;GO:0005578//proteinaceous extracellular matrix;GO:0005604//basement membrane	GO:0005509//calcium ion binding;GO:0008201//heparin binding;GO:0005539//glycosaminoglycan binding	GO:0007165//signal transduction;GO:0030198//extracellular matrix organization;GO:0010811//positive regulation of cell-substrate adhesion	K10809//thyroglobulin	NP_071710.2//SPARC-related modular calcium-binding protein 2 precursor [Mus musculus]	2
11429	2785	3577.78	4161	0.217864	0.0871819	*	0.00239103	Aco2	GO:0043209//myelin sheath;GO:0005739//mitochondrion	GO:0003994//aconitate hydratase activity;GO:0005506//iron ion binding;GO:0051539//4 iron, 4 sulfur cluster binding;GO:0051538//3 iron, 4 sulfur cluster binding	GO:0006099//tricarboxylic acid cycle;GO:0035900//response to isolation stress;GO:0006101//citrate metabolic process;GO:0001889//liver development;GO:0006102//isocitrate metabolic process	K01681//aconitate hydratase [EC:4.2.1.3]	XP_020023755.1//aconitate hydratase, mitochondrial [Castor canadensis]	2
109042	1026	2667.77	2308.7	-0.208549	0.0873829	*	0.00241094	Prkcdbp	GO:0005901//caveola;GO:0043234//protein complex;GO:0005829//cytosol;GO:0005737//cytoplasm	GO:0005080//protein kinase C binding	GO:0001558//regulation of cell growth;GO:1901003//negative regulation of fermentation;GO:0030866//cortical actin cytoskeleton organization;GO:0070374//positive regulation of ERK1 and ERK2 cascade;GO:0032922//circadian regulation of gene expression;GO:0051898//negative regulation of protein kinase B signaling	K19387//polymerase I and transcript release factor	NP_082720.1//caveolae-associated protein 3 [Mus musculus]	1
14066	1876	975.707	1159.52	0.249014	0.0873829	*	0.00240517	F3	GO:0031012//extracellular matrix;GO:0070062//extracellular exosome;GO:0005615//extracellular space;GO:0009986//cell surface;GO:1905286//serine-type peptidase complex;GO:0016021//integral component of membrane;GO:0005886//plasma membrane	GO:0004252//serine-type endopeptidase activity;GO:0002020//protease binding;GO:0004896//cytokine receptor activity;GO:0005543//phospholipid binding	GO:0002541//activation of plasma proteins involved in acute inflammatory response;GO:0051897//positive regulation of protein kinase B signaling;GO:0007596//blood coagulation;GO:0016485//protein processing;GO:0001938//positive regulation of endothelial cell proliferation;GO:0045766//positive regulation of angiogenesis;GO:0019221//cytokine-mediated signaling pathway;GO:0006919//activation of cystei…	K03901//coagulation factor III (tissue factor)	NP_034301.3//tissue factor precursor [Mus musculus]	3
320609	5370	203.95	141.64	-0.525987	0.0873829	*	0.00241927	Strip2	GO:0005829//cytosol;GO:0005737//cytoplasm	NA	GO:0016477//cell migration;GO:0007010//cytoskeleton organization;GO:0008360//regulation of cell shape	NA	EDL13764.1//RIKEN cDNA D330017J20, isoform CRA_c, partial [Mus musculus];NP_796178.2//striatin-interacting proteins 2 isoform a [Mus musculus];NP_001032829.1//striatin-interacting proteins 2 isoform b [Mus musculus]	1;3
22330	5229	3237.13	2669.96	-0.277898	0.0873829	*	0.00242029	Vcl	GO:0005903//brush border;GO:1990357//terminal web;GO:0005737//cytoplasm;GO:0090637//inner dense plaque of desmosome;GO:0005913//cell-cell adherens junction;GO:0002102//podosome;GO:0005911//cell-cell junction;GO:0015629//actin cytoskeleton;GO:0005886//plasma membrane;GO:0090636//outer dense plaque of desmosome;GO:0070062//extracellular exosome;GO:0005925//focal adhesion;GO:0043034//costamere;GO:00…	GO:0051015//actin filament binding;GO:0031625//ubiquitin protein ligase binding;GO:0045294//alpha-catenin binding;GO:0005198//structural molecule activity;GO:0002162//dystroglycan binding;GO:0045296//cadherin binding	GO:0030032//lamellipodium assembly;GO:0090136//epithelial cell-cell adhesion;GO:0043297//apical junction assembly;GO:0002009//morphogenesis of an epithelium;GO:0048675//axon extension;GO:0007155//cell adhesion;GO:0034333//adherens junction assembly;GO:0030334//regulation of cell migration;GO:0070527//platelet aggregation;GO:0034394//protein localization to cell surface	K05700//vinculin	XP_002718452.2//PREDICTED: vinculin isoform X2 [Oryctolagus cuniculus]	4
12040	1492	369.028	489.683	0.408118	0.0882007	*	0.00244825	Bckdhb	GO:0005743//mitochondrial inner membrane;GO:0005739//mitochondrion;GO:0005947//mitochondrial alpha-ketoglutarate dehydrogenase complex	GO:0003863//3-methyl-2-oxobutanoate dehydrogenase (2-methylpropanoyl-transferring) activity;GO:0003826//alpha-ketoacid dehydrogenase activity;GO:0032403//protein complex binding	GO:0009083//branched-chain amino acid catabolic process;GO:0009063//cellular amino acid catabolic process;GO:0007584//response to nutrient;GO:0051591//response to cAMP;GO:0051384//response to glucocorticoid	K00167//2-oxoisovalerate dehydrogenase E1 component beta subunit [EC:1.2.4.4]	NP_001292864.1//2-oxoisovalerate dehydrogenase subunit beta, mitochondrial isoform 1 [Mus musculus];XP_016829931.1//PREDICTED: 2-oxoisovalerate dehydrogenase subunit beta, mitochondrial isoform X2 [Cricetulus griseus]	1
21812	5764	499.229	619.55	0.311518	0.0882882	*	0.00245599	Tgfbr1	GO:0016020//membrane;GO:0043231//intracellular membrane-bounded organelle;GO:0009986//cell surface;GO:0005901//caveola;GO:0045121//membrane raft;GO:0005623//cell;GO:0016021//integral component of membrane;GO:0005923//bicellular tight junction;GO:0005886//plasma membrane;GO:0043235//receptor complex	GO:0005025//transforming growth factor beta receptor activity, type I;GO:0005057//signal transducer activity, downstream of receptor;GO:0005524//ATP binding;GO:0005114//type II transforming growth factor beta receptor binding;GO:0046872//metal ion binding;GO:0004672//protein kinase activity;GO:0070411//I-SMAD binding;GO:0004702//signal transducer, downstream of receptor, with serine/threonine kin…	GO:0010468//regulation of gene expression;GO:0051897//positive regulation of protein kinase B signaling;GO:0030335//positive regulation of cell migration;GO:0060317//cardiac epithelial to mesenchymal transition;GO:0010717//regulation of epithelial to mesenchymal transition;GO:0030307//positive regulation of cell growth;GO:0035556//intracellular signal transduction;GO:0045893//positive regulation …	K04674//TGF-beta receptor type-1 [EC:2.7.11.30]	NP_033396.1//TGF-beta receptor type-1 isoform 1 precursor [Mus musculus];NP_001299797.1//TGF-beta receptor type-1 isoform 2 precursor [Mus musculus];XP_009674839.1//PREDICTED: TGF-beta receptor type-1 [Struthio camelus australis]	1;3
21763	4947	330.28	423.432	0.358442	0.088301	*	0.00246167	Tex2	GO:0005783//endoplasmic reticulum;GO:0016021//integral component of membrane	GO:0008289//lipid binding	NA	K03006//DNA-directed RNA polymerase II subunit RPB1 [EC:2.7.7.6];K09228//KRAB domain-containing zinc finger protein;K04574//neurofilament heavy polypeptide;K02602//cytoplasmic polyadenylation element-binding protein	BAC98244.1//mKIAA1738 protein, partial [Mus musculus]	3
108927	2107	1598.5	1319.82	-0.276383	0.0892499	*	0.00249887	Lhfp	GO:0016021//integral component of membrane	NA	NA	K15101//solute carrier family 25 (mitochondrial ornithine transporter) member 2/15	NP_780595.1//lipoma HMGIC fusion partner precursor [Mus musculus]	3
381110	1802	117.037	170.153	0.539862	0.0892499	*	0.00249656	Rmdn2	NA	NA	NA	K15376//gephyrin [EC:2.10.1.1 2.7.7.75]	XP_021490045.1//regulator of microtubule dynamics protein 2 [Meriones unguiculatus];EDL38487.1//expressed sequence AW061290, isoform CRA_b, partial [Mus musculus]	2
216792	4027	66.745	110.746	0.730524	0.0905216	*	0.00253992	Iba57	GO:0005759//mitochondrial matrix;GO:0005739//mitochondrion	GO:0003723//RNA binding;GO:0016740//transferase activity	GO:0016226//iron-sulfur cluster assembly;GO:0006783//heme biosynthetic process	K22073//transferase CAF17, mitochondrial [EC:2.1.-.-]	EDL07681.1//RIKEN cDNA A230051G13, partial [Mus musculus];NP_001257720.1//putative transferase CAF17 homolog, mitochondrial isoform 2 precursor [Mus musculus]	6;1
72479	2632	222.048	299.648	0.432398	0.0905709	*	0.00254676	Hsdl2	GO:0016020//membrane;GO:0005777//peroxisome;GO:0005739//mitochondrion	GO:0016491//oxidoreductase activity	NA	K11728//nucleosome-remodeling factor subunit BPTF	EDL02207.1//hydroxysteroid dehydrogenase like 2, isoform CRA_c, partial [Mus musculus];EDL02206.1//hydroxysteroid dehydrogenase like 2, isoform CRA_b, partial [Mus musculus]	1;3
67399	1872	727.72	582.921	-0.320085	0.0911674	*	0.00256902	Pdlim7	GO:0001726//ruffle;GO:0001725//stress fiber;GO:0005634//nucleus;GO:0005925//focal adhesion;GO:0005913//cell-cell adherens junction;GO:0015629//actin cytoskeleton;GO:0005737//cytoplasm	GO:0046872//metal ion binding	GO:0030154//cell differentiation;GO:0030036//actin cytoskeleton organization;GO:0007275//multicellular organism development;GO:0045669//positive regulation of osteoblast differentiation;GO:0001503//ossification	K19867//LIM domain-binding protein 3	NP_080407.3//PDZ and LIM domain protein 7 isoform c [Mus musculus];NP_001107560.1//PDZ and LIM domain protein 7 isoform a [Mus musculus];NP_001107559.1//PDZ and LIM domain protein 7 isoform b [Mus musculus];XP_006517412.1//PREDICTED: PDZ and LIM domain protein 7 isoform X3 [Mus musculus];XP_012974787.1//PDZ and LIM domain protein 7 isoform X4 [Mesocricetus auratus]	1;4;2
11749	2651	6695.56	6050.07	-0.146254	0.0913213	*	0.00257886	Anxa6	GO:0016020//membrane;GO:0005765//lysosomal membrane;GO:0070062//extracellular exosome;GO:0005925//focal adhesion;GO:0031902//late endosome membrane;GO:0042470//melanosome;GO:0048471//perinuclear region of cytoplasm;GO:0005829//cytosol;GO:0005739//mitochondrion	GO:0008289//lipid binding;GO:0015276//ligand-gated ion channel activity;GO:0005544//calcium-dependent phospholipid binding;GO:0015485//cholesterol binding;GO:0005509//calcium ion binding;GO:0005525//GTP binding;GO:0048306//calcium-dependent protein binding;GO:0042803//protein homodimerization activity	GO:0006937//regulation of muscle contraction;GO:0051560//mitochondrial calcium ion homeostasis;GO:0006936//muscle contraction;GO:0034220//ion transmembrane transport;GO:0097190//apoptotic signaling pathway;GO:0051260//protein homooligomerization;GO:0006816//calcium ion transport	K17094//annexin A6	EDL33507.1//annexin A6, isoform CRA_b, partial [Mus musculus]	1;4
320712	4569	2487.95	2173.85	-0.194701	0.0916974	*	0.002595	Abi3bp	GO:0005615//extracellular space;GO:0005614//interstitial matrix;GO:0005578//proteinaceous extracellular matrix	GO:0005518//collagen binding;GO:0008201//heparin binding;GO:0005539//glycosaminoglycan binding	GO:0030198//extracellular matrix organization;GO:0010811//positive regulation of cell-substrate adhesion	K10955//mucin-2;K01313//coagulation factor II (thrombin) [EC:3.4.21.5];K08592//sentrin-specific protease 1 [EC:3.4.22.68];K21125//mucin-5AC	NP_848905.2//target of Nesh-SH3 isoform 1 precursor [Mus musculus];NP_001014422.1//target of Nesh-SH3 isoform 4 precursor [Mus musculus];NP_001014423.1//target of Nesh-SH3 isoform 5 precursor [Mus musculus];NP_001014424.1//target of Nesh-SH3 isoform 2 precursor [Mus musculus];NP_001014421.2//target of Nesh-SH3 isoform 3 precursor [Mus musculus];XP_006522343.1//PREDICTED: target of Nesh-SH3 isofor…	4;2
16803	2528	897.752	741.955	-0.274986	0.0925515	*	0.00263554	Lbp	GO:0070062//extracellular exosome;GO:0005615//extracellular space;GO:0009986//cell surface	GO:0001530//lipopolysaccharide binding;GO:0071723//lipopeptide binding;GO:0005102//receptor binding;GO:0070891//lipoteichoic acid binding	GO:0002232//leukocyte chemotaxis involved in inflammatory response;GO:0032755//positive regulation of interleukin-6 production;GO:0050829//defense response to Gram-negative bacterium;GO:0032720//negative regulation of tumor necrosis factor production;GO:0002281//macrophage activation involved in immune response;GO:0031663//lipopolysaccharide-mediated signaling pathway;GO:0050830//defense response…	K05399//lipopolysaccharide-binding protein	XP_021050078.1//lipopolysaccharide-binding protein [Mus pahari]	2
21991	1601	6309.79	7053.78	0.160804	0.0925515	*	0.00263589	Tpi1	GO:0070062//extracellular exosome;GO:0005634//nucleus;GO:0005615//extracellular space;GO:0005829//cytosol	GO:0016853//isomerase activity;GO:0031625//ubiquitin protein ligase binding;GO:0004807//triose-phosphate isomerase activity	GO:0006006//glucose metabolic process;GO:0006098//pentose-phosphate shunt;GO:0019563//glycerol catabolic process;GO:0007275//multicellular organism development;GO:0006094//gluconeogenesis;GO:0006096//glycolytic process;GO:0046166//glyceraldehyde-3-phosphate biosynthetic process;GO:0019682//glyceraldehyde-3-phosphate metabolic process	K01803//triosephosphate isomerase (TIM) [EC:5.3.1.1]	NP_033441.2//triosephosphate isomerase [Mus musculus]	2
56200	4763	820.507	994.901	0.278038	0.0925515	*	0.00262952	Ddx21	GO:0016020//membrane;GO:0005634//nucleus;GO:0005654//nucleoplasm;GO:0005730//nucleolus;GO:0005737//cytoplasm	GO:0030515//snoRNA binding;GO:0003723//RNA binding;GO:0004004//ATP-dependent RNA helicase activity;GO:0005524//ATP binding;GO:0097322//7SK snRNA binding;GO:0003724//RNA helicase activity;GO:0035198//miRNA binding;GO:0004386//helicase activity;GO:0003725//double-stranded RNA binding;GO:0019843//rRNA binding	GO:0001649//osteoblast differentiation;GO:0010501//RNA secondary structure unwinding;GO:0043330//response to exogenous dsRNA;GO:0006364//rRNA processing;GO:0009615//response to virus;GO:0006366//transcription from RNA polymerase II promoter	K16911//ATP-dependent RNA helicase DDX21 [EC:3.6.4.13]	NP_062426.2//nucleolar RNA helicase 2 [Mus musculus]	2
71584	2595	2464.02	2088.01	-0.238885	0.093548	*	0.0026699	Gdpd2	GO:0005884//actin filament;GO:0016021//integral component of membrane;GO:0005886//plasma membrane;GO:0030027//lamellipodium;GO:0005737//cytoplasm	GO:0046872//metal ion binding;GO:0047394//glycerophosphoinositol inositolphosphodiesterase activity;GO:0008889//glycerophosphodiester phosphodiesterase activity	GO:0090527//actin filament reorganization;GO:0045669//positive regulation of osteoblast differentiation;GO:0006629//lipid metabolic process	K01124//glycerophosphoinositol inositolphosphodiesterase [EC:3.1.4.43]	XP_017375732.1//PREDICTED: glycerophosphoinositol inositolphosphodiesterase GDPD2 isoform X1 [Cebus capucinus imitator];EDL14169.1//glycerophosphodiester phosphodiesterase domain containing 2, isoform CRA_a, partial [Mus musculus]	4;1
16527	3810	36.0424	72.0454	0.999212	0.0983771	*	0.00283838	Kcnk3	GO:0005615//extracellular space;GO:0005887//integral component of plasma membrane;GO:0005886//plasma membrane	GO:0005252//open rectifier potassium channel activity;GO:0008083//growth factor activity;GO:0046982//protein heterodimerization activity;GO:0042803//protein homodimerization activity;GO:0022841//potassium ion leak channel activity;GO:0005216//ion channel activity;GO:0008022//protein C-terminus binding;GO:0044548//S100 protein binding	GO:0071456//cellular response to hypoxia;GO:0042493//response to drug;GO:0034220//ion transmembrane transport;GO:0071294//cellular response to zinc ion;GO:0030322//stabilization of membrane potential;GO:0007420//brain development;GO:0051481//negative regulation of cytosolic calcium ion concentration;GO:0090102//cochlea development;GO:0071805//potassium ion transmembrane transport	K04914//potassium channel subfamily K member 3	NP_034738.1//potassium channel subfamily K member 3 [Mus musculus]	2
234564	1925	14.4294	30.1616	1.06371	0.0983771	*	0.00284327	Ces1f	GO:0005788//endoplasmic reticulum lumen	GO:0052689//carboxylic ester hydrolase activity	NA	K01044//carboxylesterase 1 [EC:3.1.1.1]	BAB60697.1//carboxylesterase RL1 [Rattus norvegicus]	2
268396	7432	2618.17	2255.21	-0.215299	0.0983771	*	0.00282854	Sh3pxd2b	GO:0042995//cell projection;GO:0002102//podosome;GO:0030054//cell junction;GO:0005737//cytoplasm	GO:0016176//superoxide-generating NADPH oxidase activator activity;GO:0080025//phosphatidylinositol-3,5-bisphosphate binding;GO:0070273//phosphatidylinositol-4-phosphate binding;GO:0032266//phosphatidylinositol-3-phosphate binding;GO:0010314//phosphatidylinositol-5-phosphate binding;GO:0042169//SH2 domain binding	GO:0006801//superoxide metabolic process;GO:0072657//protein localization to membrane;GO:0055114//oxidation-reduction process;GO:0060378//regulation of brood size;GO:0048705//skeletal system morphogenesis;GO:0060348//bone development;GO:1904179//positive regulation of adipose tissue development;GO:0071800//podosome assembly;GO:0001654//eye development;GO:0007507//heart development;GO:0045600//pos…	K08011//neutrophil cytosolic factor 1	NP_796338.2//SH3 and PX domain-containing protein 2B [Mus musculus]	3
69994	2154	57.2446	26.7471	-1.09776	0.0983771	*	0.00284173	Rsc1a1	GO:0016020//membrane;GO:0005654//nucleoplasm;GO:0005903//brush border;GO:0005794//Golgi apparatus;GO:0030054//cell junction;GO:0005886//plasma membrane	GO:0043130//ubiquitin binding;GO:0042802//identical protein binding;GO:0008200//ion channel inhibitor activity	GO:0051051//negative regulation of transport;GO:0006508//proteolysis;GO:0006355//regulation of transcription, DNA-templated;GO:0006351//transcription, DNA-templated;GO:0050892//intestinal absorption	K11885//DNA damage-inducible protein 1	NP_076033.4//regulatory solute carrier protein family 1 member 1 [Mus musculus]	5
22628	3592	4006.65	4543.12	0.181285	0.0983771	*	0.00282608	Ywhag	GO:0016020//membrane;GO:0070062//extracellular exosome;GO:0005925//focal adhesion;GO:0005622//intracellular;GO:0043209//myelin sheath;GO:0031982//vesicle;GO:0005737//cytoplasm;GO:0005829//cytosol;GO:0005739//mitochondrion;GO:0030659//cytoplasmic vesicle membrane	GO:0003723//RNA binding;GO:0042802//identical protein binding;GO:0030234//enzyme regulator activity;GO:0030971//receptor tyrosine kinase binding;GO:0003779//actin binding;GO:0005080//protein kinase C binding;GO:0019904//protein domain specific binding;GO:0008426//protein kinase C inhibitor activity;GO:0004497//monooxygenase activity;GO:0005159//insulin-like growth factor receptor binding	GO:0006605//protein targeting;GO:1900740//positive regulation of protein insertion into mitochondrial membrane involved in apoptotic signaling pathway;GO:0007165//signal transduction;GO:0045664//regulation of neuron differentiation;GO:0061024//membrane organization;GO:0032869//cellular response to insulin stimulus;GO:0006469//negative regulation of protein kinase activity;GO:0097711//ciliary basa…	K16198//14-3-3 protein gamma/eta	BAE28625.1//unnamed protein product, partial [Mus musculus]	3
209683	10702	2127.75	1817.9	-0.227057	0.0983771	*	0.00284212	Ttc28	GO:0072686//mitotic spindle;GO:1990023//mitotic spindle midzone;GO:0005813//centrosome;GO:0005737//cytoplasm;GO:0097431//mitotic spindle pole;GO:0030496//midbody	GO:0019900//kinase binding	GO:0007346//regulation of mitotic cell cycle;GO:0051301//cell division;GO:0007049//cell cycle	K15837//G-protein signaling modulator 2	NP_001254551.1//tetratricopeptide repeat protein 28 [Mus musculus];XP_006534908.1//PREDICTED: tetratricopeptide repeat protein 28 isoform X2 [Mus musculus];XP_006534909.1//PREDICTED: tetratricopeptide repeat protein 28 isoform X3 [Mus musculus];XP_006534907.1//PREDICTED: tetratricopeptide repeat protein 28 isoform X1 [Mus musculus]	1
93689	3942	214.209	147.186	-0.541373	0.0988887	*	0.00286401	Lmod1	GO:0005865//striated muscle thin filament;GO:0005884//actin filament;GO:0005829//cytosol;GO:0030016//myofibril;GO:0030017//sarcomere	GO:0003779//actin binding;GO:0005523//tropomyosin binding	GO:0007015//actin filament organization;GO:0051694//pointed-end actin filament capping;GO:0006936//muscle contraction;GO:0030838//positive regulation of actin filament polymerization;GO:0030239//myofibril assembly;GO:0045010//actin nucleation	K22030//leiomodin	NP_444336.2//leiomodin-1 [Mus musculus]	2
69071	1333	425.347	544.439	0.35613	0.0994393	*	0.00289193	Tmem97	GO:0031965//nuclear membrane;GO:0005783//endoplasmic reticulum;GO:0030867//rough endoplasmic reticulum membrane;GO:0005791//rough endoplasmic reticulum;GO:0005829//cytosol;GO:0016021//integral component of membrane;GO:0005764//lysosome;GO:0005886//plasma membrane	NA	GO:0042632//cholesterol homeostasis	NA	NP_598467.1//transmembrane protein 97 [Mus musculus]	2
11911	1696	2991.19	2651.88	-0.173703	0.0994393	*	0.00289175	Atf4	GO:0005634//nucleus;GO:0005813//centrosome;GO:0005737//cytoplasm;GO:0043005//neuron projection;GO:1990617//CHOP-ATF4 complex;GO:0034399//nuclear periphery;GO:0032590//dendrite membrane;GO:1990037//Lewy body core;GO:0005667//transcription factor complex;GO:0043234//protein complex;GO:1990590//ATF1-ATF4 transcription factor complex;GO:1990589//ATF4-CREB1 transcription factor complex	GO:0000981//RNA polymerase II transcription factor activity, sequence-specific DNA binding;GO:0000978//RNA polymerase II proximal promoter sequence-specific DNA binding;GO:0003677//DNA binding;GO:0001046//core promoter sequence-specific DNA binding;GO:0046982//protein heterodimerization activity;GO:0001077//transcriptional activator activity, RNA polymerase II proximal promoter sequence-specific …	GO:0034198//cellular response to amino acid starvation;GO:0043267//negative regulation of potassium ion transport;GO:0006355//regulation of transcription, DNA-templated;GO:0010575//positive regulation of vascular endothelial growth factor production;GO:0007214//gamma-aminobutyric acid signaling pathway;GO:0034976//response to endoplasmic reticulum stress;GO:0042789//mRNA transcription from RNA po…	K04374//cyclic AMP-dependent transcription factor ATF-4	NP_033846.2//cyclic AMP-dependent transcription factor ATF-4 [Mus musculus]	1;3
231440	2100	22.7911	44.5834	0.968036	0.101428	*	0.00295587	Parm1	GO:0043231//intracellular membrane-bounded organelle;GO:0010008//endosome membrane;GO:0005634//nucleus;GO:0005770//late endosome;GO:0000139//Golgi membrane;GO:0005829//cytosol;GO:0005794//Golgi apparatus;GO:0016021//integral component of membrane;GO:0005769//early endosome;GO:0005886//plasma membrane	NA	GO:0051973//positive regulation of telomerase activity	K21125//mucin-5AC	NP_663537.1//prostate androgen-regulated mucin-like protein 1 homolog precursor [Mus musculus]	2
29813	2320	1857.73	2241.2	0.270727	0.101602	*	0.00296706	Zfp385a	GO:0030425//dendrite;GO:0005730//nucleolus;GO:0000790//nuclear chromatin;GO:0005737//cytoplasm;GO:0043025//neuronal cell body	GO:0003723//RNA binding;GO:0002039//p53 binding;GO:0008270//zinc ion binding;GO:0003730//mRNA 3'-UTR binding	GO:0072332//intrinsic apoptotic signaling pathway by p53 class mediator;GO:0010609//mRNA localization resulting in posttranscriptional regulation of gene expression;GO:0006355//regulation of transcription, DNA-templated;GO:2000765//regulation of cytoplasmic translation;GO:0030220//platelet formation;GO:0006974//cellular response to DNA damage stimulus;GO:0007599//hemostasis;GO:0007611//learning o…	K10137//zinc finger, matrin type 3;K04344//voltage-dependent calcium channel P/Q type alpha-1A	XP_021542406.1//zinc finger protein 385A isoform X2 [Neomonachus schauinslandi];XP_021542405.1//zinc finger protein 385A isoform X1 [Neomonachus schauinslandi]	2
27979	2966	3376.73	3852.28	0.190085	0.104097	*	0.0030462	Eif3b	GO:0070062//extracellular exosome;GO:0071541//eukaryotic translation initiation factor 3 complex, eIF3m;GO:0005852//eukaryotic translation initiation factor 3 complex	GO:0003743//translation initiation factor activity;GO:0003723//RNA binding;GO:0031369//translation initiation factor binding	GO:0006413//translational initiation;GO:0006446//regulation of translational initiation;GO:0075522//IRES-dependent viral translational initiation;GO:0075525//viral translational termination-reinitiation	K03253//translation initiation factor 3 subunit B	NP_598677.1//eukaryotic translation initiation factor 3 subunit B [Mus musculus]	2
14184	4077	161.627	228.448	0.499198	0.104229	*	0.00305634	Fgfr3	GO:0005634//nucleus;GO:0005783//endoplasmic reticulum;GO:0009986//cell surface;GO:0005887//integral component of plasma membrane;GO:0030133//transport vesicle;GO:0005794//Golgi apparatus;GO:0016021//integral component of membrane	GO:0005007//fibroblast growth factor-activated receptor activity;GO:0005524//ATP binding;GO:0042802//identical protein binding;GO:0017134//fibroblast growth factor binding	GO:0007267//cell-cell signaling;GO:0046777//protein autophosphorylation;GO:0043552//positive regulation of phosphatidylinositol 3-kinase activity;GO:0010518//positive regulation of phospholipase activity;GO:0042531//positive regulation of tyrosine phosphorylation of STAT protein;GO:0070374//positive regulation of ERK1 and ERK2 cascade;GO:0008284//positive regulation of cell proliferation;GO:19021…	K05094//fibroblast growth factor receptor 3 [EC:2.7.10.1]	NP_001156689.1//fibroblast growth factor receptor 3 isoform 3 precursor [Mus musculus];EDL37433.1//fibroblast growth factor receptor 3, isoform CRA_c, partial [Mus musculus]	1;2;5
207181	7804	693.864	553.298	-0.326597	0.104542	*	0.0030718	Rbms3	GO:0005737//cytoplasm	GO:0008143//poly(A) binding;GO:0003723//RNA binding;GO:0008266//poly(U) RNA binding;GO:0035925//mRNA 3'-UTR AU-rich region binding;GO:0003730//mRNA 3'-UTR binding	GO:0090090//negative regulation of canonical Wnt signaling pathway;GO:0002357//defense response to tumor cell;GO:0045727//positive regulation of translation;GO:0010629//negative regulation of gene expression;GO:0010628//positive regulation of gene expression	K13208//ELAV like protein 2/3/4	NP_001165597.1//RNA-binding motif, single-stranded-interacting protein 3 isoform 6 [Mus musculus];NP_001165594.1//RNA-binding motif, single-stranded-interacting protein 3 isoform 1 [Mus musculus];NP_001165595.1//RNA-binding motif, single-stranded-interacting protein 3 isoform 5 [Mus musculus];XP_017168730.1//PREDICTED: RNA-binding motif, single-stranded-interacting protein 3 isoform X4 [Mus muscu…	1;4
230904	1260	652.916	804.553	0.301289	0.105017	*	0.00311104	Fbxo2	NA	NA	NA	K10099//F-box protein 2;K10100//F-box protein 6	KPP76871.1//hypothetical protein Z043_103744 [Scleropages formosus]	1
18973	7167	307.459	394.693	0.360335	0.105017	*	0.00309941	Pole	GO:0005634//nucleus;GO:0005654//nucleoplasm;GO:0008622//epsilon DNA polymerase complex;GO:0005886//plasma membrane	GO:0003677//DNA binding;GO:0008310//single-stranded DNA 3'-5' exodeoxyribonuclease activity;GO:0003887//DNA-directed DNA polymerase activity;GO:0008408//3'-5' exonuclease activity;GO:0003682//chromatin binding;GO:0000166//nucleotide binding;GO:0051539//4 iron, 4 sulfur cluster binding;GO:0008270//zinc ion binding	GO:0006272//leading strand elongation;GO:0000278//mitotic cell cycle;GO:0006281//DNA repair;GO:0006260//DNA replication;GO:0045004//DNA replication proofreading;GO:0048568//embryonic organ development;GO:0006287//base-excision repair, gap-filling;GO:0000731//DNA synthesis involved in DNA repair;GO:0000082//G1/S transition of mitotic cell cycle;GO:0006297//nucleotide-excision repair, DNA gap filli…	K02324//DNA polymerase epsilon subunit 1 [EC:2.7.7.7]	NP_035262.2//DNA polymerase epsilon catalytic subunit A [Mus musculus]	2
57264	607	11.7567	25.1705	1.09825	0.105017	*	0.00309658	Retn	GO:0070062//extracellular exosome;GO:0005634//nucleus;GO:0005615//extracellular space;GO:0005576//extracellular region	GO:0005179//hormone activity	GO:2000252//negative regulation of feeding behavior;GO:0009612//response to mechanical stimulus;GO:0050806//positive regulation of synaptic transmission;GO:0032868//response to insulin;GO:2000872//positive regulation of progesterone secretion;GO:0010714//positive regulation of collagen metabolic process;GO:0007568//aging;GO:0045444//fat cell differentiation;GO:0048661//positive regulation of smoo…	K13438//resistin	NP_075360.1//resistin precursor [Mus musculus]	4;1
21345	1586	106.131	61.2165	-0.793859	0.105017	*	0.00310667	Tagln	NA	NA	NA	K20526//transgelin	XP_021495421.1//transgelin [Meriones unguiculatus]	5
338362	4284	399.154	311.697	-0.3568	0.105414	*	0.00312917	Ust	GO:0016021//integral component of membrane;GO:0000139//Golgi membrane	GO:0008146//sulfotransferase activity	GO:0030010//establishment of cell polarity;GO:0050770//regulation of axonogenesis	K03193//dermatan/chondrotin sulfate uronyl 2-O-sulfotransferase UST [EC:2.8.2.-]	NP_796361.2//uronyl 2-sulfotransferase [Mus musculus]	3
28169	3439	1627.23	1884.04	0.211412	0.10561	*	0.00314134	Agpat3	GO:0016020//membrane;GO:0005783//endoplasmic reticulum;GO:0005635//nuclear envelope;GO:0016021//integral component of membrane;GO:0005789//endoplasmic reticulum membrane;GO:0005886//plasma membrane	GO:0003841//1-acylglycerol-3-phosphate O-acyltransferase activity;GO:0042171//lysophosphatidic acid acyltransferase activity	GO:0008152//metabolic process;GO:0016024//CDP-diacylglycerol biosynthetic process	K13523//lysophosphatidic acid acyltransferase / lysophosphatidylinositol acyltransferase [EC:2.3.1.51 2.3.1.-]	BAE34826.1//unnamed protein product [Mus musculus];EDL31741.1//1-acylglycerol-3-phosphate O-acyltransferase 3, isoform CRA_b, partial [Mus musculus]	3
100040970	694	249.4	352.93	0.500919	0.105879	*	0.00315571	Rpl14-ps1	GO:0016020//membrane;GO:0070062//extracellular exosome;GO:0022625//cytosolic large ribosomal subunit	GO:0003723//RNA binding;GO:0003735//structural constituent of ribosome;GO:0045296//cadherin binding	GO:0006412//translation;GO:0006364//rRNA processing;GO:0042273//ribosomal large subunit biogenesis	K02875//large subunit ribosomal protein L14e	EDL22839.1//mCG132493 [Mus musculus]	1
18037	2438	583.187	457.304	-0.350805	0.106978	*	0.0031949	Nfkbie	GO:0005634//nucleus;GO:0005794//Golgi apparatus;GO:0005829//cytosol;GO:0001650//fibrillar center;GO:0048471//perinuclear region of cytoplasm	NA	GO:0042942//D-serine transport	K05872//NF-kappa-B inhibitor epsilon	NP_001291885.1//NF-kappa-B inhibitor epsilon isoform 2 [Mus musculus];NP_032716.2//NF-kappa-B inhibitor epsilon isoform 1 [Mus musculus]	4;1
14284	5886	1596.53	1324.13	-0.269899	0.108219	*	0.00324682	Fosl2	GO:0005634//nucleus;GO:0005654//nucleoplasm	GO:0003677//DNA binding;GO:0001228//transcriptional activator activity, RNA polymerase II transcription regulatory region sequence-specific DNA binding;GO:0044212//transcription regulatory region DNA binding;GO:0003690//double-stranded DNA binding;GO:0003682//chromatin binding;GO:0000977//RNA polymerase II regulatory region sequence-specific DNA binding;GO:0043565//sequence-specific DNA binding;G…	GO:0014070//response to organic cyclic compound;GO:0009416//response to light stimulus;GO:0034097//response to cytokine;GO:0032570//response to progesterone;GO:0009636//response to toxic substance;GO:0045893//positive regulation of transcription, DNA-templated;GO:0003334//keratinocyte development;GO:0032355//response to estradiol;GO:0009648//photoperiodism;GO:0007623//circadian rhythm;GO:0009612/…	K09030//fos-like antigen 2	NP_032063.2//fos-related antigen 2 [Mus musculus]	4
110956	3326	1120.15	1367.66	0.288019	0.108219	*	0.00326457	D17H6S56E-5	GO:0019031//viral envelope;GO:0019028//viral capsid;GO:0016021//integral component of membrane	GO:0005198//structural molecule activity	GO:0019058//viral life cycle	K10279//F-box and leucine-rich repeat protein 13;K05030//calcium-activated chloride channel regulator 3/4	NP_149066.2//uncharacterized protein LOC110956 [Mus musculus]	3
19878	8012	1446.79	1215.25	-0.2516	0.108219	*	0.00326192	Rock2	GO:0005634//nucleus;GO:0005829//cytosol;GO:0005622//intracellular;GO:0005813//centrosome;GO:0036464//cytoplasmic ribonucleoprotein granule;GO:0031616//spindle pole centrosome;GO:0005886//plasma membrane	GO:0003723//RNA binding;GO:0017048//Rho GTPase binding;GO:0046872//metal ion binding;GO:0004674//protein serine/threonine kinase activity;GO:0005524//ATP binding;GO:0004672//protein kinase activity;GO:0017049//GTP-Rho binding;GO:0072518//Rho-dependent protein serine/threonine kinase activity	GO:0008625//extrinsic apoptotic signaling pathway via death domain receptors;GO:0051298//centrosome duplication;GO:0030866//cortical actin cytoskeleton organization;GO:0010595//positive regulation of endothelial cell migration;GO:0032956//regulation of actin cytoskeleton organization;GO:0001934//positive regulation of protein phosphorylation;GO:0035509//negative regulation of myosin-light-chain-p…	K17388//Rho-associated protein kinase 2 [EC:2.7.11.1]	NP_033098.2//rho-associated protein kinase 2 [Mus musculus]	2
78749	3253	464.837	361.406	-0.363102	0.108219	*	0.00326021	Filip1l	NA	NA	NA	K10352//myosin heavy chain	ACD92726.1//downregulated in ovarian cancer 1-like protein [Mus musculus]	4;1
57783	2814	1448.11	1663.12	0.199716	0.108219	*	0.00324408	Tnip1	GO:0005654//nucleoplasm;GO:0005829//cytosol	GO:0051019//mitogen-activated protein kinase binding;GO:0042802//identical protein binding	GO:0007159//leukocyte cell-cell adhesion;GO:0009101//glycoprotein biosynthetic process;GO:1903003//positive regulation of protein deubiquitination;GO:0070373//negative regulation of ERK1 and ERK2 cascade;GO:0050727//regulation of inflammatory response;GO:0085032//modulation by symbiont of host I-kappaB kinase/NF-kappaB cascade;GO:0002755//MyD88-dependent toll-like receptor signaling pathway;GO:00…	K16808//nuclear mitotic apparatus protein 1;K18626//trichohyalin	EDL33513.1//TNFAIP3 interacting protein 1, isoform CRA_d, partial [Mus musculus];NP_001258385.1//TNFAIP3-interacting protein 1 isoform 3 [Mus musculus];EDL33512.1//TNFAIP3 interacting protein 1, isoform CRA_c, partial [Mus musculus];AAH08665.1//Tnip1 protein [Mus musculus]	1;4;2
276770	1319	7566.58	8699.11	0.201228	0.1084	*	0.00327717	Eif5a	GO:0070062//extracellular exosome;GO:0005643//nuclear pore;GO:0005642//annulate lamellae;GO:0005737//cytoplasm	GO:0043022//ribosome binding;GO:0047485//protein N-terminus binding;GO:0003746//translation elongation factor activity;GO:0017070//U6 snRNA binding	GO:0006406//mRNA export from nucleus;GO:0043065//positive regulation of apoptotic process;GO:0006452//translational frameshifting;GO:0045905//positive regulation of translational termination;GO:0045901//positive regulation of translational elongation;GO:0008284//positive regulation of cell proliferation;GO:0006915//apoptotic process	K03263//translation initiation factor 5A	XP_020741460.1//eukaryotic translation initiation factor 5A-1-like [Odocoileus virginianus texanus]	4;1
18858	1861	3339.57	2910.78	-0.198256	0.1084	*	0.00329613	Pmp22	GO:0043218//compact myelin;GO:0005923//bicellular tight junction;GO:0016021//integral component of membrane;GO:0005886//plasma membrane	NA	GO:0042552//myelination;GO:0032060//bleb assembly;GO:0010977//negative regulation of neuron projection development;GO:0008219//cell death;GO:0007050//cell cycle arrest;GO:0008285//negative regulation of cell proliferation;GO:0032288//myelin assembly	K19289//peripheral myelin protein 22	NP_032911.1//peripheral myelin protein 22 isoform 1 [Mus musculus];P16646.2//RecName: Full=Peripheral myelin protein 22; Short=PMP-22; AltName: Full=Growth arrest-specific protein 3; Short=GAS-3	1;3
70186	635	468.27	582.498	0.314913	0.1084	*	0.00328941	Fam162a	GO:0070062//extracellular exosome;GO:0005829//cytosol;GO:0016021//integral component of membrane;GO:0005739//mitochondrion	NA	GO:0071456//cellular response to hypoxia;GO:0043065//positive regulation of apoptotic process;GO:0051402//neuron apoptotic process;GO:0090200//positive regulation of release of cytochrome c from mitochondria;GO:0006919//activation of cysteine-type endopeptidase activity involved in apoptotic process	NA	NP_081618.1//protein FAM162A [Mus musculus]	1
66929	1599	195.941	271.946	0.472901	0.1084	*	0.00329206	Asf1b	GO:0005654//nucleoplasm;GO:0043234//protein complex;GO:0000785//chromatin;GO:0000790//nuclear chromatin	GO:0042393//histone binding	GO:0006335//DNA replication-dependent nucleosome assembly;GO:0006355//regulation of transcription, DNA-templated;GO:0016569//covalent chromatin modification;GO:0006334//nucleosome assembly;GO:0006351//transcription, DNA-templated;GO:0006336//DNA replication-independent nucleosome assembly	K10753//histone chaperone ASF1	EDL10920.1//ASF1 anti-silencing function 1 homolog B (S. cerevisiae), partial [Mus musculus]	2
68026	2387	365.955	486.956	0.412127	0.109365	*	0.00333863	2810417H13Rik	GO:0005634//nucleus;GO:0005654//nucleoplasm;GO:0005813//centrosome;GO:0048471//perinuclear region of cytoplasm	GO:0003682//chromatin binding	GO:0019985//translesion synthesis;GO:0007098//centrosome cycle;GO:0009411//response to UV;GO:0006260//DNA replication;GO:0051726//regulation of cell cycle;GO:0006974//cellular response to DNA damage stimulus	NA	NP_080791.2//PCNA-associated factor [Mus musculus]	2
15354	1646	89.643	133.669	0.576406	0.109365	*	0.00333686	Hmgb3	NA	NA	NA	K11296//high mobility group protein B3	EDL26577.1//mCG10155, isoform CRA_d, partial [Mus musculus];XP_003751730.1//PREDICTED: high mobility group protein B3 isoform X1 [Rattus norvegicus];XP_005972087.1//PREDICTED: high mobility group protein B3 [Pantholops hodgsonii];EDL26574.1//mCG10155, isoform CRA_b [Mus musculus]	4;1
224024	3356	2082.79	1662.86	-0.32485	0.109381	*	0.0033457	Scarf2	GO:0005925//focal adhesion;GO:0016021//integral component of membrane	GO:0005044//scavenger receptor activity	GO:0007157//heterophilic cell-cell adhesion via plasma membrane cell adhesion molecules	K02258//cytochrome c oxidase assembly protein subunit 11	NP_722485.1//scavenger receptor class F member 2 precursor [Mus musculus]	3
27273	3453	986.491	1206.61	0.290578	0.110007	*	0.00337148	Pdk4	GO:0005759//mitochondrial matrix;GO:0005743//mitochondrial inner membrane;GO:0005739//mitochondrion	GO:0005524//ATP binding;GO:0004672//protein kinase activity;GO:0004740//pyruvate dehydrogenase (acetyl-transferring) kinase activity	GO:0008286//insulin receptor signaling pathway;GO:0009267//cellular response to starvation;GO:0006885//regulation of pH;GO:0010510//regulation of acetyl-CoA biosynthetic process from pyruvate;GO:0042593//glucose homeostasis;GO:0071398//cellular response to fatty acid;GO:0046320//regulation of fatty acid oxidation;GO:0045124//regulation of bone resorption;GO:0010906//regulation of glucose metaboli…	K00898//pyruvate dehydrogenase kinase 2/3/4 [EC:2.7.11.2]	NP_446003.1//pyruvate dehydrogenase kinase, isozyme 4 [Rattus norvegicus]	2
11855	5197	613.606	755.074	0.299305	0.111762	*	0.003432	Arhgap5	GO:0005783//endoplasmic reticulum;GO:0005829//cytosol	GO:0005525//GTP binding;GO:0042169//SH2 domain binding;GO:0003924//GTPase activity	GO:0007165//signal transduction;GO:0030879//mammary gland development	K13709//Rho GTPase-activating protein 5	NP_033836.2//rho GTPase-activating protein 5 [Mus musculus];XP_006515502.1//PREDICTED: rho GTPase-activating protein 5 isoform X2 [Mus musculus]	2
63959	2040	4276.32	3459.31	-0.305883	0.111835	*	0.0034477	Slc29a1	GO:0016020//membrane;GO:0016323//basolateral plasma membrane;GO:0098794//postsynapse;GO:0005887//integral component of plasma membrane;GO:0016324//apical plasma membrane	GO:0005337//nucleoside transmembrane transporter activity	GO:0007595//lactation;GO:0071456//cellular response to hypoxia;GO:0071333//cellular response to glucose stimulus;GO:0015862//uridine transport;GO:0030431//sleep;GO:0060079//excitatory postsynaptic potential;GO:0015858//nucleoside transport	K15014//solute carrier family 29 (equilibrative nucleoside transporter), member 1/2/3	NP_075018.1//equilibrative nucleoside transporter 1 isoform 2 [Mus musculus];NP_001186042.1//equilibrative nucleoside transporter 1 isoform 1 [Mus musculus]	1;3
20481	5481	1552.46	1326.73	-0.22668	0.111835	*	0.00344631	Ski	GO:0016605//PML body;GO:0043234//protein complex;GO:0005813//centrosome	GO:0003714//transcription corepressor activity;GO:0019904//protein domain specific binding;GO:0008270//zinc ion binding;GO:0031625//ubiquitin protein ligase binding;GO:0070491//repressing transcription factor binding;GO:0046332//SMAD binding;GO:0019901//protein kinase binding	GO:0030514//negative regulation of BMP signaling pathway;GO:0014902//myotube differentiation;GO:0006351//transcription, DNA-templated;GO:0060395//SMAD protein signal transduction;GO:0000122//negative regulation of transcription from RNA polymerase II promoter;GO:0032926//negative regulation of activin receptor signaling pathway;GO:0045668//negative regulation of osteoblast differentiation;GO:0030…	K18499//Ski-like protein	NP_035515.2//ski oncogene [Mus musculus]	2
18787	3024	232.941	355.23	0.608791	0.11276	*	0.00348362	Serpine1	GO:0031012//extracellular matrix;GO:0070062//extracellular exosome;GO:0005737//cytoplasm;GO:0042583//chromaffin granule	GO:0002020//protease binding;GO:0004867//serine-type endopeptidase inhibitor activity;GO:0005102//receptor binding	GO:0050829//defense response to Gram-negative bacterium;GO:1904385//cellular response to angiotensin;GO:0071222//cellular response to lipopolysaccharide;GO:0051918//negative regulation of fibrinolysis;GO:0035491//positive regulation of leukotriene production involved in inflammatory response;GO:0071318//cellular response to ATP;GO:0045766//positive regulation of angiogenesis;GO:1902042//negative …	K03982//plasminogen activator inhibitor 1	NP_032897.2//plasminogen activator inhibitor 1 precursor [Mus musculus]	2
21859	4681	260.718	176.041	-0.566576	0.11276	*	0.0034898	Timp3	GO:0031012//extracellular matrix;GO:0070062//extracellular exosome;GO:0005634//nucleus;GO:0005615//extracellular space;GO:0005604//basement membrane	GO:0002020//protease binding;GO:0008191//metalloendopeptidase inhibitor activity;GO:0008270//zinc ion binding	GO:0070373//negative regulation of ERK1 and ERK2 cascade;GO:1903984//positive regulation of TRAIL-activated apoptotic signaling pathway;GO:0051045//negative regulation of membrane protein ectodomain proteolysis;GO:1904684//negative regulation of metalloendopeptidase activity;GO:0071310//cellular response to organic substance	K16866//metalloproteinase inhibitor 3	XP_003258172.1//PREDICTED: metalloproteinase inhibitor 3 isoform X1 [Nomascus leucogenys]	2
64010	2524	2201.51	1927.94	-0.19143	0.112834	*	0.0034989	Sav1	GO:0005634//nucleus;GO:0005829//cytosol;GO:0005737//cytoplasm	GO:0032947//protein complex scaffold activity;GO:0042802//identical protein binding	GO:0046620//regulation of organ growth;GO:0060044//negative regulation of cardiac muscle cell proliferation;GO:0060412//ventricular septum morphogenesis;GO:0035329//hippo signaling;GO:0030216//keratinocyte differentiation;GO:0045600//positive regulation of fat cell differentiation;GO:0006915//apoptotic process;GO:0060575//intestinal epithelial cell differentiation;GO:2000036//regulation of stem c…	K16686//scaffold protein salvador	NP_071311.1//protein salvador homolog 1 [Mus musculus]	2
654359	598	314.494	456.838	0.538652	0.115181	*	0.00357861	Gm12338	GO:0005743//mitochondrial inner membrane;GO:0016021//integral component of membrane;GO:0005739//mitochondrion;GO:0005751//mitochondrial respiratory chain complex IV	GO:0004129//cytochrome-c oxidase activity	GO:0006123//mitochondrial electron transport, cytochrome c to oxygen	K02272//cytochrome c oxidase subunit 7c	EDL24903.1//mCG14133, partial [Mus musculus]	1
19092	4696	347.131	256.588	-0.436025	0.11574	*	0.00360294	Prkg2	GO:0016020//membrane;GO:0031965//nuclear membrane;GO:0016324//apical plasma membrane;GO:0005886//plasma membrane	GO:0005524//ATP binding;GO:0004692//cGMP-dependent protein kinase activity;GO:0042803//protein homodimerization activity;GO:0030553//cGMP binding	GO:0007623//circadian rhythm;GO:0036289//peptidyl-serine autophosphorylation;GO:0071476//cellular hypotonic response;GO:0072659//protein localization to plasma membrane;GO:0045794//negative regulation of cell volume;GO:0006468//protein phosphorylation;GO:0032922//circadian regulation of gene expression;GO:2001226//negative regulation of chloride transport	K19477//cGMP-dependent protein kinase 2 [EC:2.7.11.12]	BAE22975.1//unnamed protein product [Mus musculus];NP_032952.3//cGMP-dependent protein kinase 2 [Mus musculus]	4
18293	6631	1759.85	2082.31	0.242733	0.115805	*	0.00362152	Ogdh	GO:0005759//mitochondrial matrix;GO:0045252//oxoglutarate dehydrogenase complex;GO:0005739//mitochondrion;GO:0031966//mitochondrial membrane	GO:0046872//metal ion binding;GO:0031072//heat shock protein binding;GO:0034602//oxoglutarate dehydrogenase (NAD+) activity;GO:0004591//oxoglutarate dehydrogenase (succinyl-transferring) activity;GO:0051087//chaperone binding;GO:0030976//thiamine pyrophosphate binding	GO:0006104//succinyl-CoA metabolic process;GO:0021860//pyramidal neuron development;GO:0021766//hippocampus development;GO:0006096//glycolytic process;GO:0006091//generation of precursor metabolites and energy;GO:0006734//NADH metabolic process;GO:0006099//tricarboxylic acid cycle;GO:0022028//tangential migration from the subventricular zone to the olfactory bulb;GO:0061034//olfactory bulb mitral…	K00164//2-oxoglutarate dehydrogenase E1 component [EC:1.2.4.2]	BAD90530.1//mKIAA4192 protein, partial [Mus musculus];NP_001239212.1//2-oxoglutarate dehydrogenase, mitochondrial isoform 2 [Mus musculus];NP_001239217.1//2-oxoglutarate dehydrogenase, mitochondrial isoform 4 [Mus musculus];EDL40586.1//oxoglutarate dehydrogenase (lipoamide), isoform CRA_f, partial [Mus musculus];XP_020019570.1//2-oxoglutarate dehydrogenase, mitochondrial isoform X2 [Castor canade…	4;1
64540	1450	2026.96	1678.77	-0.271911	0.115805	*	0.00362589	Tspan4	NA	NA	NA	K17294//tetraspanin-4	EDL18111.1//tetraspanin 4, isoform CRA_d, partial [Mus musculus];XP_006536287.1//PREDICTED: tetraspanin-4 isoform X1 [Mus musculus]	1;3
69601	6048	907.695	1069.97	0.237288	0.115805	*	0.00362526	Dab2ip	GO:0044301//climbing fiber;GO:0030424//axon;GO:0044300//cerebellar mossy fiber;GO:1990597//AIP1-IRE1 complex	GO:0071889//14-3-3 protein binding;GO:0005123//death receptor binding;GO:0005096//GTPase activator activity;GO:0045296//cadherin binding	GO:0001525//angiogenesis;GO:0016525//negative regulation of angiogenesis;GO:0007257//activation of JUN kinase activity;GO:0000185//activation of MAPKKK activity;GO:0043065//positive regulation of apoptotic process;GO:0030948//negative regulation of vascular endothelial growth factor receptor signaling pathway;GO:0038026//reelin-mediated signaling pathway;GO:0007049//cell cycle;GO:0008285//negativ…	K19901//disabled homolog 2-interacting protein	NP_001001602.2//disabled homolog 2-interacting protein isoform 3 [Mus musculus];NP_001107596.1//disabled homolog 2-interacting protein isoform 2 [Mus musculus];NP_001277569.1//disabled homolog 2-interacting protein isoform 5 [Mus musculus];BAE33173.1//unnamed protein product, partial [Mus musculus];NP_001107597.1//disabled homolog 2-interacting protein isoform 1 [Mus musculus];XP_006498368.1//PRE…	1;2
13038	1583	301.317	230.841	-0.384378	0.117412	*	0.00368326	Ctsk	GO:0043231//intracellular membrane-bounded organelle;GO:0005654//nucleoplasm;GO:0005615//extracellular space;GO:0005764//lysosome;GO:0005737//cytoplasm	GO:0008234//cysteine-type peptidase activity;GO:0005518//collagen binding;GO:0001968//fibronectin binding;GO:0004197//cysteine-type endopeptidase activity;GO:0043394//proteoglycan binding	GO:0045453//bone resorption;GO:0006508//proteolysis;GO:0051603//proteolysis involved in cellular protein catabolic process;GO:1903955//positive regulation of protein targeting to mitochondrion;GO:1903146//regulation of autophagy of mitochondrion;GO:0001957//intramembranous ossification;GO:0030574//collagen catabolic process	K01371//cathepsin K [EC:3.4.22.38]	NP_031828.2//cathepsin K preproprotein [Mus musculus]	4
12466	2303	2736.81	3078.28	0.169632	0.117452	*	0.00369158	Cct6a	GO:0005737//cytoplasm;GO:0005832//chaperonin-containing T-complex	GO:0005524//ATP binding;GO:0051082//unfolded protein binding;GO:0044183//protein binding involved in protein folding	GO:0006457//protein folding;GO:0006458//'de novo' protein folding;GO:0061077//chaperone-mediated protein folding	K09498//T-complex protein 1 subunit zeta	XP_021512892.1//T-complex protein 1 subunit zeta [Meriones unguiculatus]	2
19384	2288	3991.05	4537.74	0.185203	0.117678	*	0.00370578	Ran	NA	NA	NA	K07936//GTP-binding nuclear protein Ran	KYO39572.1//GTP-binding nuclear protein Ran [Alligator mississippiensis]	3
57170	2268	170.355	234.528	0.461216	0.118109	*	0.00372648	Dolpp1	GO:0030176//integral component of endoplasmic reticulum membrane	GO:0047874//dolichyldiphosphatase activity	GO:0006487//protein N-linked glycosylation;GO:0008610//lipid biosynthetic process	K07252//dolichyldiphosphatase [EC:3.6.1.43]	XP_008824238.1//PREDICTED: dolichyldiphosphatase 1 isoform X1 [Nannospalax galili];XP_007632619.2//PREDICTED: dolichyldiphosphatase 1 isoform X3 [Cricetulus griseus];EDL08467.1//dolichyl pyrophosphate phosphatase 1, isoform CRA_c [Mus musculus];NP_001277438.1//dolichyldiphosphatase 1 isoform c [Mus musculus]	4;1
19025	3333	5563.61	4814.62	-0.208599	0.118689	*	0.0037519	Ctsa	GO:0005765//lysosomal membrane;GO:0016020//membrane;GO:0043231//intracellular membrane-bounded organelle;GO:0070062//extracellular exosome;GO:0005654//nucleoplasm;GO:0005739//mitochondrion;GO:0005764//lysosome	GO:0004185//serine-type carboxypeptidase activity	GO:1904715//negative regulation of chaperone-mediated autophagy;GO:0051603//proteolysis involved in cellular protein catabolic process;GO:0006508//proteolysis;GO:0031647//regulation of protein stability	K13289//cathepsin A (carboxypeptidase C) [EC:3.4.16.5]	NP_032932.2//lysosomal protective protein isoform a preproprotein [Mus musculus]	4;2
218977	2966	169.047	233.657	0.46697	0.118837	*	0.00377681	Dlgap5	GO:0005634//nucleus;GO:0005815//microtubule organizing center;GO:0005829//cytosol;GO:0005739//mitochondrion;GO:0031616//spindle pole centrosome	GO:0004721//phosphoprotein phosphatase activity	GO:0023052//signaling;GO:0006461//protein complex assembly;GO:0007049//cell cycle	K16804//disks large-associated protein 5	EDL20746.1//discs, large homolog 7 (Drosophila), isoform CRA_a, partial [Mus musculus]	2
241576	3909	701.038	844.059	0.267852	0.118837	*	0.00377806	Ldlrad3	GO:0016021//integral component of membrane;GO:0005886//plasma membrane	GO:0001540//amyloid-beta binding	GO:0070613//regulation of protein processing;GO:0006898//receptor-mediated endocytosis	K06233//low density lipoprotein-related protein 2	XP_007521888.1//PREDICTED: low-density lipoprotein receptor class A domain-containing protein 3 isoform X1 [Erinaceus europaeus]	1;3
53602	1561	592.792	486.92	-0.283841	0.118837	*	0.00376782	Hpcal1	GO:0016020//membrane;GO:0070062//extracellular exosome	GO:0005509//calcium ion binding	NA	K19695//neurocalcin delta	ELW72036.1//Hippocalcin-like protein 1 [Tupaia chinensis];XP_008691157.1//PREDICTED: hippocalcin-like protein 1 isoform X1 [Ursus maritimus]	4
13383	4652	1579.64	1377.23	-0.197829	0.119125	*	0.00379437	Dlg1	GO:0016323//basolateral plasma membrane;GO:0005605//basal lamina;GO:0030054//cell junction;GO:0005923//bicellular tight junction	GO:0044325//ion channel binding;GO:0019902//phosphatase binding;GO:0035255//ionotropic glutamate receptor binding;GO:0004385//guanylate kinase activity;GO:0019901//protein kinase binding;GO:0045296//cadherin binding	GO:0098609//cell-cell adhesion;GO:0007015//actin filament organization;GO:0045930//negative regulation of mitotic cell cycle;GO:0042982//amyloid precursor protein metabolic process;GO:0030866//cortical actin cytoskeleton organization;GO:0032147//activation of protein kinase activity;GO:0030953//astral microtubule organization;GO:0001935//endothelial cell proliferation	K12076//disks large protein 1	NP_001239365.1//disks large homolog 1 isoform 5 [Mus musculus];NP_001239363.1//disks large homolog 1 isoform 3 [Mus musculus];BAD90374.1//mKIAA4187 protein, partial [Mus musculus];NP_031888.2//disks large homolog 1 isoform 1 [Mus musculus];NP_001239364.1//disks large homolog 1 isoform 4 [Mus musculus];EDK97756.1//discs, large homolog 1 (Drosophila), isoform CRA_e, partial [Mus musculus];XP_017172…	1;3
13382	2291	1057.59	1269.26	0.263207	0.119146	*	0.00380941	Dld	GO:0005759//mitochondrial matrix;GO:0005929//cilium;GO:0005654//nucleoplasm;GO:0043209//myelin sheath;GO:0043159//acrosomal matrix;GO:0045252//oxoglutarate dehydrogenase complex;GO:0045254//pyruvate dehydrogenase complex;GO:0031514//motile cilium;GO:0005739//mitochondrion	GO:0009055//electron transfer activity;GO:0043544//lipoamide binding;GO:0004148//dihydrolipoyl dehydrogenase activity;GO:0034604//pyruvate dehydrogenase (NAD+) activity;GO:0050660//flavin adenine dinucleotide binding;GO:0051287//NAD binding	GO:0007369//gastrulation;GO:0009106//lipoate metabolic process;GO:0051068//dihydrolipoamide metabolic process;GO:0045454//cell redox homeostasis;GO:0007568//aging;GO:0006508//proteolysis;GO:0006120//mitochondrial electron transport, NADH to ubiquinone;GO:0048240//sperm capacitation;GO:0006103//2-oxoglutarate metabolic process;GO:0061732//mitochondrial acetyl-CoA biosynthetic process from pyruvate…	K00382//dihydrolipoamide dehydrogenase [EC:1.8.1.4]	EDL36917.1//dihydrolipoamide dehydrogenase, partial [Mus musculus]	5
14183	5139	1611.81	1895.33	0.233767	0.119146	*	0.00380849	Fgfr2	GO:0031012//extracellular matrix;GO:0005654//nucleoplasm;GO:0060076//excitatory synapse;GO:0005938//cell cortex;GO:0031410//cytoplasmic vesicle;GO:0005737//cytoplasm;GO:0009986//cell surface;GO:0005887//integral component of plasma membrane;GO:0016021//integral component of membrane	GO:0005007//fibroblast growth factor-activated receptor activity;GO:0005524//ATP binding;GO:0008201//heparin binding;GO:0017134//fibroblast growth factor binding;GO:0042803//protein homodimerization activity	GO:0032496//response to lipopolysaccharide;GO:0045471//response to ethanol;GO:0071560//cellular response to transforming growth factor beta stimulus;GO:0048333//mesodermal cell differentiation;GO:0001837//epithelial to mesenchymal transition;GO:0060348//bone development;GO:0001525//angiogenesis;GO:0042060//wound healing;GO:0003416//endochondral bone growth;GO:0007409//axonogenesis;GO:0006915//apo…	K05093//fibroblast growth factor receptor 2 [EC:2.7.10.1]	XP_011239977.1//PREDICTED: fibroblast growth factor receptor 2 isoform X8 [Mus musculus];NP_963895.2//fibroblast growth factor receptor 2 isoform IIIb [Mus musculus];NP_034337.2//fibroblast growth factor receptor 2 isoform IIIc [Mus musculus];XP_011239976.1//PREDICTED: fibroblast growth factor receptor 2 isoform X3 [Mus musculus];NP_001334567.1//fibroblast growth factor receptor 2 isoform 3 [Mus …	2
23792	6271	4289.15	4844.2	0.175566	0.120161	*	0.00384909	Adam23	GO:0016021//integral component of membrane;GO:0005576//extracellular region;GO:0005886//plasma membrane	GO:0004222//metalloendopeptidase activity	GO:1990830//cellular response to leukemia inhibitory factor;GO:0007155//cell adhesion	K06837//disintegrin and metalloproteinase domain-containing protein 23 [EC:3.4.24.-]	NP_035910.1//disintegrin and metalloproteinase domain-containing protein 23 preproprotein [Mus musculus]	3
59028	1803	695.83	839.275	0.27041	0.120391	*	0.00386371	Rcl1	GO:0005730//nucleolus	GO:0004521//endoribonuclease activity	GO:0000447//endonucleolytic cleavage in ITS1 to separate SSU-rRNA from 5.8S rRNA and LSU-rRNA from tricistronic rRNA transcript (SSU-rRNA, 5.8S rRNA, LSU-rRNA);GO:0006364//rRNA processing;GO:0000480//endonucleolytic cleavage in 5'-ETS of tricistronic rRNA transcript (SSU-rRNA, 5.8S rRNA, LSU-rRNA)	K11108//RNA 3'-terminal phosphate cyclase-like protein	NP_067500.1//RNA 3'-terminal phosphate cyclase-like protein [Mus musculus]	2
20564	5017	4389.73	3600.79	-0.285816	0.120937	*	0.0038885	Slit3	GO:0005615//extracellular space;GO:0005576//extracellular region	GO:0005509//calcium ion binding;GO:0048495//Roundabout binding;GO:0005102//receptor binding	GO:0030308//negative regulation of cell growth;GO:0070100//negative regulation of chemokine-mediated signaling pathway;GO:0048846//axon extension involved in axon guidance;GO:0035385//Roundabout signaling pathway;GO:0051414//response to cortisol;GO:0010629//negative regulation of gene expression;GO:0050919//negative chemotaxis;GO:0032870//cellular response to hormone stimulus;GO:0009887//animal o…	K06850//slit 3	NP_035542.2//slit homolog 3 protein precursor [Mus musculus]	3
17203	1162	14.6703	31.6642	1.10996	0.123933	*	0.00399229	Mc5r	GO:0016021//integral component of membrane;GO:0005886//plasma membrane	GO:0042562//hormone binding;GO:0004977//melanocortin receptor activity	GO:0030819//positive regulation of cAMP biosynthetic process	K04203//melanocortin 5 receptor	NP_038624.2//melanocortin receptor 5 [Mus musculus]	2
109019	2641	95.7171	142.937	0.57853	0.124545	*	0.0040195	Nabp1	GO:0005634//nucleus;GO:0005654//nucleoplasm;GO:0000784//nuclear chromosome, telomeric region;GO:0005829//cytosol;GO:0070876//SOSS complex	GO:0003697//single-stranded DNA binding;GO:0003723//RNA binding	GO:0007093//mitotic cell cycle checkpoint;GO:0010212//response to ionizing radiation;GO:0006281//DNA repair;GO:0000724//double-strand break repair via homologous recombination;GO:0006974//cellular response to DNA damage stimulus	K15280//solute carrier family 35, member C2	EDK96851.1//RIKEN cDNA 5830411E10, isoform CRA_b, partial [Mus musculus];BAE39608.1//unnamed protein product, partial [Mus musculus];NP_082972.2//SOSS complex subunit B2 isoform a [Mus musculus]	1;3
229731	3383	1313.14	1115.86	-0.234866	0.12558	*	0.00406048	Slc25a24	GO:0005743//mitochondrial inner membrane;GO:0016021//integral component of membrane;GO:0005739//mitochondrion	GO:0005347//ATP transmembrane transporter activity;GO:0005509//calcium ion binding;GO:0015217//ADP transmembrane transporter activity	GO:0071277//cellular response to calcium ion;GO:0010941//regulation of cell death;GO:0034599//cellular response to oxidative stress;GO:0015867//ATP transport;GO:0006839//mitochondrial transport	K14684//solute carrier family 25 (mitochondrial phosphate transporter), member 23/24/25/41	NP_766273.1//calcium-binding mitochondrial carrier protein SCaMC-1 [Mus musculus]	3
12615	1473	263.777	353.428	0.4221	0.126035	*	0.00408278	Cenpa	GO:0005634//nucleus;GO:0000939//condensed chromosome inner kinetochore;GO:0000778//condensed nuclear chromosome kinetochore;GO:0000780//condensed nuclear chromosome, centromeric region;GO:0031618//nuclear pericentric heterochromatin;GO:0000775//chromosome, centromeric region;GO:0000786//nucleosome;GO:0000788//nuclear nucleosome	GO:0046982//protein heterodimerization activity;GO:0031492//nucleosomal DNA binding	GO:0000132//establishment of mitotic spindle orientation;GO:0000281//mitotic cytokinesis;GO:0071459//protein localization to chromosome, centromeric region;GO:0006334//nucleosome assembly;GO:0051382//kinetochore assembly	K11495//histone H3-like centromeric protein A	EDL37288.1//centromere protein A, isoform CRA_f [Mus musculus];EDL37286.1//centromere protein A, isoform CRA_d, partial [Mus musculus];NP_031707.1//histone H3-like centromeric protein A isoform 1 [Mus musculus];NP_001289061.1//histone H3-like centromeric protein A isoform 3 [Mus musculus]	1;3
16952	1395	7085.62	6183.86	-0.196386	0.126619	*	0.00410933	Anxa1	GO:0070062//extracellular exosome;GO:0005654//nucleoplasm;GO:0005925//focal adhesion;GO:0016324//apical plasma membrane;GO:0001533//cornified envelope;GO:0031232//extrinsic component of external side of plasma membrane;GO:0005768//endosome;GO:0005913//cell-cell adherens junction;GO:0031514//motile cilium;GO:0005829//cytosol;GO:0042383//sarcolemma;GO:0016328//lateral plasma membrane	GO:0019834//phospholipase A2 inhibitor activity;GO:0005544//calcium-dependent phospholipid binding;GO:0098641//cadherin binding involved in cell-cell adhesion;GO:0030674//protein binding, bridging;GO:0004859//phospholipase inhibitor activity;GO:0005509//calcium ion binding;GO:0048306//calcium-dependent protein binding;GO:0005198//structural molecule activity	GO:0045920//negative regulation of exocytosis;GO:0031340//positive regulation of vesicle fusion;GO:0030216//keratinocyte differentiation;GO:0042102//positive regulation of T cell proliferation;GO:0071385//cellular response to glucocorticoid stimulus;GO:0033031//positive regulation of neutrophil apoptotic process;GO:0018149//peptide cross-linking;GO:0045629//negative regulation of T-helper 2 cell …	K17091//annexin A1	XP_006985475.1//PREDICTED: annexin A1 [Peromyscus maniculatus bairdii]	2
69938	1777	437.318	341.72	-0.355867	0.127119	*	0.00415616	Scrn1	GO:0005634//nucleus;GO:0031965//nuclear membrane;GO:0005737//cytoplasm	GO:0016805//dipeptidase activity	GO:0006887//exocytosis	K14358//secernin	BAC97894.1//mKIAA0193 protein, partial [Mus musculus]	2
27419	2504	1024.36	848.654	-0.271472	0.127119	*	0.00415075	Naglu	GO:0070062//extracellular exosome	NA	GO:0046548//retinal rod cell development;GO:0021680//cerebellar Purkinje cell layer development;GO:0042474//middle ear morphogenesis;GO:0060119//inner ear receptor cell development;GO:0045475//locomotor rhythm;GO:0007040//lysosome organization	K01205//alpha-N-acetylglucosaminidase [EC:3.2.1.50]	AAB88084.1//Naglu [Mus musculus]	2
100042198	2872	70.2173	42.3982	-0.727822	0.127119	*	0.0041501	Gm3716	NA	NA	NA	NA	EDL37716.1//mCG141266, partial [Mus musculus]	1
225870	4176	470.557	350.534	-0.424817	0.127119	*	0.00413701	Rin1	GO:0030425//dendrite;GO:0005856//cytoskeleton;GO:0005886//plasma membrane;GO:0005737//cytoplasm;GO:0043025//neuronal cell body	GO:0017016//Ras GTPase binding;GO:0005096//GTPase activator activity	GO:0007613//memory;GO:0007165//signal transduction;GO:0031914//negative regulation of synaptic plasticity;GO:0008306//associative learning;GO:0006897//endocytosis	K17638//Ras and Rab interactor 1	EDL33094.1//Ras and Rab interactor 1, isoform CRA_a [Mus musculus];XP_006531772.1//PREDICTED: ras and Rab interactor 1 isoform X1 [Mus musculus]	2
74761	2280	2860.15	2525.32	-0.179625	0.127861	*	0.00418812	Mxra8	GO:0070062//extracellular exosome;GO:0009986//cell surface;GO:0016021//integral component of membrane	NA	GO:0060857//establishment of glial blood-brain barrier	K02353//segment polarity protein dishevelled	XP_006539298.1//PREDICTED: matrix-remodeling-associated protein 8 isoform X1 [Mus musculus];NP_077225.4//matrix remodeling-associated protein 8 precursor [Mus musculus]	4
67059	2163	1297.99	1522.86	0.230504	0.128059	*	0.00420231	Ola1	GO:0016020//membrane;GO:0070062//extracellular exosome;GO:0005730//nucleolus;GO:0005829//cytosol;GO:0005813//centrosome;GO:0005737//cytoplasm	GO:0046872//metal ion binding;GO:0005524//ATP binding;GO:0005525//GTP binding;GO:0045296//cadherin binding;GO:0016887//ATPase activity	GO:0046034//ATP metabolic process	K19788//obg-like ATPase 1	ERE71973.1//obg-like ATPase 1-like protein [Cricetulus griseus]	1;2
18295	2540	6373.13	4319.96	-0.560984	0.129027	*	0.00425739	Ogn	GO:0031012//extracellular matrix;GO:0070062//extracellular exosome;GO:0005615//extracellular space;GO:1903561//extracellular vesicle;GO:0005578//proteinaceous extracellular matrix	GO:0008083//growth factor activity	GO:0048662//negative regulation of smooth muscle cell proliferation;GO:0007409//axonogenesis	K08126//osteoglycin (osteoinductive factor, mimecan)	XP_021035476.1//mimecan [Mus caroli]	4
22256	1908	56.0148	91.4292	0.706847	0.129027	*	0.0042491	Ung	GO:0005634//nucleus;GO:0005739//mitochondrion	GO:0003684//damaged DNA binding;GO:0004844//uracil DNA N-glycosylase activity;GO:0043024//ribosomal small subunit binding;GO:0019899//enzyme binding	GO:0006284//base-excision repair;GO:0006281//DNA repair;GO:0016446//somatic hypermutation of immunoglobulin genes;GO:0097510//base-excision repair, AP site formation via deaminated base removal;GO:0016447//somatic recombination of immunoglobulin gene segments;GO:0043066//negative regulation of apoptotic process;GO:0045830//positive regulation of isotype switching	K03648//uracil-DNA glycosylase [EC:3.2.2.27]	NP_035807.2//uracil-DNA glycosylase isoform b [Mus musculus];XP_021490357.1//uracil-DNA glycosylase [Meriones unguiculatus]	1;2
17967	6099	1280.3	1056.57	-0.277096	0.129027	*	0.00425635	Ncam1	GO:0016020//membrane;GO:0031012//extracellular matrix;GO:0070062//extracellular exosome;GO:0030424//axon;GO:0009897//external side of plasma membrane;GO:0043209//myelin sheath;GO:0031225//anchored component of membrane;GO:0043025//neuronal cell body;GO:0030426//growth cone;GO:0009986//cell surface;GO:0005911//cell-cell junction;GO:0005829//cytosol;GO:0016021//integral component of membrane;GO:000…	GO:0042802//identical protein binding;GO:0008201//heparin binding	GO:0050850//positive regulation of calcium-mediated signaling;GO:0007155//cell adhesion;GO:0001928//regulation of exocyst assembly;GO:0031175//neuron projection development;GO:0034109//homotypic cell-cell adhesion;GO:0007166//cell surface receptor signaling pathway;GO:0007411//axon guidance	K06491//neural cell adhesion molecule	NP_001074914.1//neural cell adhesion molecule 1 isoform 1 precursor [Mus musculus];NP_001297994.1//neural cell adhesion molecule 1 isoform 4 precursor [Mus musculus];XP_011240717.1//PREDICTED: neural cell adhesion molecule 1 isoform X33 [Mus musculus];EDL25730.1//neural cell adhesion molecule 1, isoform CRA_d, partial [Mus musculus];BAD92680.1//Neural cell adhesion molecule 1, 120 kDa isoform pre…	1;3
[truncated: 16,060 more rows]

## Sheet: DEG
GeneID	Length	Ctrl-Expression	Case-Expression	log2FoldChange(Case/Ctrl)	Padj	Up/Down-Regulation	Pvalue	Symbol	Cellular Component	Molecular Function	Biological Process	Kegg Orthology	Nr Description	Desc		FC
[truncated: 38 more rows]

[truncated: 1 more sheets: metrics]
